# Supplementary material for: Systematic analysis reveals molecular characteristics of ERG-negative prostate cancer
Source: Sci Rep. 2018 Aug 27;8:12868. doi: 10.1038/s41598-018-30325-9 (PMC6110738; doi:10.1038/s41598-018-30325-9)
Supplement: Supplementary file 2 — Supplementary Tables 1-4-5 [file 41598_2018_30325_MOESM2_ESM.xlsx]

## Sheet: SuppTable1-Sample Group
#Supplementary Table 1. The detailed information of ERG fusion, deletion, expression and final class for each sample used in this study.
# Fusion evidence1: doi: 10.1016/j.cell.2015.10.025, evidence2: http://54.84.12.177/PanCanFusV2/
sample	ERG-Fusion		normalized counts	deletion	final class
	evidence1	evidence2
TCGA-HC-7213-01	fusion	fusion	11495.4	D	pos
TCGA-VP-A872-01	fusion	fusion	3145.28	D	pos
TCGA-CH-5741-01	fusion	fusion	12346.5	D	pos
TCGA-J4-A6M7-01	fusion	fusion	8256.62	D	pos
TCGA-EJ-5521-01	fusion	fusion	5761.02	D	pos
TCGA-EJ-8472-01	fusion	fusion	14907.7	D	pos
TCGA-KK-A59Y-01	fusion	fusion	8044.97	D	pos
TCGA-HC-7744-01	fusion	fusion	5472.45	D	pos
TCGA-G9-6363-01	fusion	fusion	4503.6	D	pos
TCGA-HC-A76X-01	fusion	fusion	10631.9	D	pos
TCGA-VN-A88Q-01	fusion	fusion	5313.57	D	pos
TCGA-VP-A875-01	fusion	fusion	8636.86	D	pos
TCGA-VP-A876-01	fusion	fusion	10202.5	D	pos
TCGA-J9-A52B-01	fusion	fusion	5920.36	D	pos
TCGA-2A-A8VV-01	fusion	fusion	8208.02	D	pos
TCGA-CH-5752-01	fusion	fusion	8276.92	D	pos
TCGA-CH-5764-01	fusion	fusion	9112.22	D	pos
TCGA-CH-5765-01	fusion	fusion	11068.6	D	pos
TCGA-CH-5768-01	fusion	fusion	9341.25	D	pos
TCGA-CH-5790-01	fusion	fusion	11035	D	pos
TCGA-CH-5791-01	fusion	fusion	6260.72	D	pos
TCGA-CH-5794-01	fusion	fusion	8858.78	D	pos
TCGA-EJ-5495-01	fusion	fusion	4251.24	D	pos
TCGA-EJ-5496-01	fusion	fusion	13616.4	D	pos
TCGA-EJ-5524-01	fusion	fusion	8888.32	D	pos
TCGA-EJ-5526-01	fusion	fusion	8149.48	D	pos
TCGA-EJ-5542-01	fusion	fusion	7752.86	D	pos
TCGA-EJ-7315-01	fusion	fusion	4375.43	D	pos
TCGA-EJ-7321-01	fusion	fusion	13189.1	D	pos
TCGA-EJ-A65F-01	fusion	fusion	8268.49	D	pos
TCGA-G9-6342-01	fusion	fusion	9205.81	D	pos
TCGA-G9-6364-01	fusion	fusion	5360.66	D	pos
TCGA-G9-6365-01	fusion	fusion	4620.22	D	pos
TCGA-G9-6377-01	fusion	fusion	3431.78	D	pos
TCGA-HC-7209-01	fusion	fusion	7124.27	D	pos
TCGA-HC-7231-01	fusion	fusion	8605.36	D	pos
TCGA-HC-7232-01	fusion	fusion	5765.96	D	pos
TCGA-HC-8213-01	fusion	fusion	7942.55	D	pos
TCGA-HC-8262-01	fusion	fusion	5251.09	D	pos
TCGA-HC-A48F-01	fusion	fusion	7398.76	D	pos
TCGA-J4-A6G1-01	fusion	fusion	3501.12	D	pos
TCGA-J4-A83K-01	fusion	fusion	6670.62	D	pos
TCGA-J9-A8CK-01	fusion	fusion	7583.01	D	pos
TCGA-J9-A8CM-01	fusion	fusion	5562.37	D	pos
TCGA-KC-A4BV-01	fusion	fusion	7134.63	D	pos
TCGA-KK-A6E6-01	fusion	fusion	9376.86	D	pos
TCGA-KK-A7AU-01	fusion	fusion	7939.7	D	pos
TCGA-KK-A7B1-01	fusion	fusion	6687.5	D	pos
TCGA-KK-A8I8-01	fusion	fusion	6118.03	D	pos
TCGA-KK-A8IH-01	fusion	fusion	5828.53	D	pos
TCGA-KK-A8II-01	fusion	fusion	8174.24	D	pos
TCGA-VP-A87D-01	fusion	fusion	15423.2	D	pos
TCGA-YL-A8SA-01	fusion	fusion	9214.45	D	pos
TCGA-YL-A8SF-01	fusion	fusion	8074.67	D	pos
TCGA-YL-A8SL-01	fusion	fusion	15693.2	D	pos
TCGA-YL-A8SP-01	fusion	fusion	6186.2	D	pos
TCGA-EJ-5525-01	fusion	fusion	5588.2	A	pos
TCGA-HC-7818-01	fusion	fusion	1969.97	N	pos
TCGA-HC-7077-01	fusion	fusion	3086.83	N	pos
TCGA-G9-6356-01	fusion	fusion	2246.29	N	pos
TCGA-KK-A6E1-01	fusion	fusion	9233.83	N	pos
TCGA-V1-A8WS-01	fusion	fusion	7552.01	N	pos
TCGA-KK-A8I5-01	fusion	fusion	3033.55	N	pos
TCGA-EJ-5507-01	fusion	fusion	7908.72	N	pos
TCGA-KC-A7F6-01	fusion	fusion	7041.39	N	pos
TCGA-2A-A8VL-01	fusion	fusion	4067.46	N	pos
TCGA-CH-5740-01	fusion	fusion	7396.47	N	pos
TCGA-EJ-5497-01	fusion	fusion	6043.74	N	pos
TCGA-EJ-7785-01	fusion	fusion	8455.18	N	pos
TCGA-HC-7081-01	fusion	fusion	7456.66	N	pos
TCGA-HC-7748-01	fusion	fusion	6060.97	N	pos
TCGA-ZG-A8QZ-01	fusion	fusion	4302.99	N	pos
TCGA-2A-A8VT-01	fusion	fusion	8636.4	N	pos
TCGA-CH-5739-01	fusion	fusion	7771.86	N	pos
TCGA-CH-5743-01	fusion	fusion	533.31	N	pos
TCGA-CH-5746-01	fusion	fusion	5740.53	N	pos
TCGA-CH-5769-01	fusion	fusion	4029.14	N	pos
TCGA-CH-5789-01	fusion	fusion	1123.35	N	pos
TCGA-EJ-5498-01	fusion	fusion	5111.47	N	pos
TCGA-EJ-5499-01	fusion	fusion	4608.22	N	pos
TCGA-EJ-5502-01	fusion	fusion	2677.91	N	pos
TCGA-EJ-5506-01	fusion	fusion	754.167	N	pos
TCGA-EJ-5508-01	fusion	fusion	4859.83	N	pos
TCGA-EJ-5512-01	fusion	fusion	3915.01	N	pos
TCGA-EJ-5516-01	fusion	fusion	8524.65	N	pos
TCGA-EJ-5522-01	fusion	fusion	7782.22	N	pos
TCGA-EJ-5527-01	fusion	fusion	5363.78	N	pos
TCGA-EJ-5530-01	fusion	fusion	10284.3	N	pos
TCGA-EJ-7327-01	fusion	fusion	7196.42	N	pos
TCGA-EJ-7328-01	fusion	fusion	5607.35	N	pos
TCGA-EJ-7783-01	fusion	fusion	7244.68	N	pos
TCGA-EJ-7784-01	fusion	fusion	5875	N	pos
TCGA-EJ-7793-01	fusion	fusion	5333.99	N	pos
TCGA-EJ-7797-01	fusion	fusion	11656	N	pos
TCGA-EJ-8469-01	fusion	fusion	9178	N	pos
TCGA-EJ-A46D-01	fusion	fusion	4669.58	N	pos
TCGA-EJ-A7NF-01	fusion	fusion	12105.8	N	pos
TCGA-EJ-A7NG-01	fusion	fusion	277.985	N	pos
TCGA-FC-7708-01	fusion	fusion	3163.14	N	pos
TCGA-G9-6329-01	fusion	fusion	6320.89	N	pos
TCGA-G9-6351-01	fusion	fusion	4155.43	N	pos
TCGA-G9-6353-01	fusion	fusion	1842.83	N	pos
TCGA-G9-6361-01	fusion	fusion	7844.8	N	pos
TCGA-G9-6384-01	fusion	fusion	5852.86	N	pos
TCGA-G9-6385-01	fusion	fusion	1778.13	N	pos
TCGA-G9-7522-01	fusion	fusion	3173.96	N	pos
TCGA-HC-7212-01	fusion	fusion	9707.86	N	pos
TCGA-HC-7230-01	fusion	fusion	7005.69	N	pos
TCGA-HC-7747-01	fusion	fusion	2669.83	N	pos
TCGA-HC-7820-01	fusion	fusion	4799.57	N	pos
TCGA-HC-7821-01	fusion	fusion	3095.46	N	pos
TCGA-HC-8257-01	fusion	fusion	7480.36	N	pos
TCGA-HC-8260-01	fusion	fusion	4531.49	N	pos
TCGA-HC-A632-01	fusion	fusion	10457.8	N	pos
TCGA-HC-A8D0-01	fusion	fusion	4663.94	N	pos
TCGA-HC-A8D1-01	fusion	fusion	5337.82	N	pos
TCGA-J4-8198-01	fusion	fusion	7166.51	N	pos
TCGA-J4-A67T-01	fusion	fusion	3000.86	N	pos
TCGA-J4-A83I-01	fusion	fusion	9212.51	N	pos
TCGA-J4-A83N-01	fusion	fusion	6236.76	N	pos
TCGA-KC-A4BN-01	fusion	fusion	2204	N	pos
TCGA-KC-A4BR-01	fusion	fusion	3545.15	N	pos
TCGA-KK-A6DY-01	fusion	fusion	5380.76	N	pos
TCGA-KK-A6E2-01	fusion	fusion	11377	N	pos
TCGA-KK-A7B4-01	fusion	fusion	8261.4	N	pos
TCGA-KK-A8I4-01	fusion	fusion	4581.9	N	pos
TCGA-KK-A8IA-01	fusion	fusion	6710.46	N	pos
TCGA-KK-A8IC-01	fusion	fusion	5178.81	N	pos
TCGA-VN-A88K-01	fusion	fusion	4076.51	N	pos
TCGA-VN-A88L-01	fusion	fusion	5921.11	N	pos
TCGA-VP-A879-01	fusion	fusion	5728.68	N	pos
TCGA-VP-A87C-01	fusion	fusion	4738.89	N	pos
TCGA-VP-A87K-01	fusion	fusion	12015.9	N	pos
TCGA-XJ-A9DI-01	fusion	fusion	2912.96	N	pos
TCGA-XJ-A9DK-01	fusion	fusion	1130.51	N	pos
TCGA-XQ-A8TB-01	fusion	fusion	7232.86	N	pos
TCGA-YL-A8HJ-01	fusion	fusion	9436.44	N	pos
TCGA-YL-A8HK-01	fusion	fusion	7491.55	N	pos
TCGA-YL-A8HL-01	fusion	fusion	14088.9	N	pos
TCGA-KK-A8I6-01	fusion	nofusion	1792.28	D	pos
TCGA-V1-A8WW-01	fusion	nofusion	1989.54	D	pos
TCGA-CH-5754-01	fusion	nofusion	6445.61	D	pos
TCGA-EJ-A7NK-01	fusion	nofusion	884.55	N	pos
TCGA-HI-7171-01	fusion	nofusion	6843.58	N	pos
TCGA-QU-A6IP-01	fusion	nofusion	7719.6	N	pos
TCGA-G9-6336-01	fusion	nofusion	2455.04	N	pos
TCGA-EJ-5503-01	fusion	nofusion	1224.7	N	pos
TCGA-CH-5744-01	fusion	nofusion	8373.56	N	pos
TCGA-EJ-7314-01	fusion	nofusion	1879.47	N	pos
TCGA-CH-5766-01	fusion	nofusion	2047.29	N	pos
TCGA-M7-A720-01	fusion	nofusion	325.869	N	pos
TCGA-HC-7211-01	fusion	nofusion	514.008	N	pos
TCGA-ZG-A9LZ-01	NA	fusion	6367.73	D	pos
TCGA-MG-AAMC-01	NA	fusion	11414.4	D	pos
TCGA-HC-7819-01	NA	fusion	11312	D	pos
TCGA-ZG-A9N3-01	NA	fusion	2806.56	D	pos
TCGA-QU-A6IN-01	NA	fusion	7143.79	D	pos
TCGA-EJ-7325-01	NA	fusion	4053.19	D	pos
TCGA-ZG-A9L4-01	NA	fusion	5062.99	D	pos
TCGA-KK-A6E4-01	NA	fusion	7587.25	D	pos
TCGA-G9-6373-01	NA	fusion	6859.49	D	pos
TCGA-J4-A67K-01	NA	fusion	5275.28	D	pos
TCGA-G9-6362-01	NA	fusion	9643.17	D	pos
TCGA-G9-6354-01	NA	fusion	6217.29	D	pos
TCGA-EJ-A46F-01	NA	fusion	8316.51	D	pos
TCGA-YL-A9WL-01	NA	fusion	10142.8	D	pos
TCGA-HC-8259-01	NA	fusion	8392.46	D	pos
TCGA-X4-A8KQ-01	NA	fusion	5096.98	D	pos
TCGA-G9-A9S7-01	NA	fusion	9154.82	D	pos
TCGA-V1-A9OT-01	NA	fusion	1617.02	D	pos
TCGA-H9-A6BY-01	NA	fusion	4017.95	D	pos
TCGA-V1-A9O9-01	NA	fusion	7431.29	D	pos
TCGA-G9-7525-01	NA	fusion	9386.03	D	pos
TCGA-TP-A8TT-01	NA	fusion	5884.25	D	pos
TCGA-M7-A71Z-01	NA	fusion	7240.38	D	pos
TCGA-HC-A6HY-01	NA	fusion	9828.35	N	pos
TCGA-ZG-A9L2-01	NA	fusion	3359.64	N	pos
TCGA-J4-A67S-01	NA	fusion	4878.9	N	pos
TCGA-J4-A67L-01	NA	fusion	2683.86	N	pos
TCGA-G9-6332-01	NA	fusion	6900.35	N	pos
TCGA-J4-A83J-01	NA	fusion	996.577	N	pos
TCGA-YL-A9WX-01	NA	fusion	3658.32	N	pos
TCGA-V1-A9OY-01	NA	fusion	4713.35	N	pos
TCGA-EJ-A8FO-01	NA	fusion	3209.5	N	pos
TCGA-J4-A67R-01	NA	fusion	2668.28	N	pos
TCGA-J4-AATV-01	NA	fusion	990.706	N	pos
TCGA-HC-A6AN-01	NA	fusion	3496.44	N	pos
TCGA-KK-A8IM-01	NA	fusion	5808.93	N	pos
TCGA-EJ-A65D-01	NA	fusion	6076.14	N	pos
TCGA-4L-AA1F-01	NA	fusion	4572.98	N	pos
TCGA-XJ-A9DQ-01	NA	fusion	3328.66	N	pos
TCGA-KK-A7B2-01	NA	fusion	2692.69	N	pos
TCGA-2A-AAYU-01	NA	fusion	11908.2	N	pos
TCGA-VN-A88M-01	NA	fusion	13479.9	N	pos
TCGA-ZG-A9L1-01	NA	fusion	7681.83	N	pos
TCGA-G9-7509-01	NA	fusion	10306.5	N	pos
TCGA-V1-A8MK-01	NA	fusion	1161.13	N	pos
TCGA-V1-A9ZG-01	NA	fusion	4075.94	N	pos
TCGA-XJ-A83F-01	NA	fusion	9104.19	N	pos
TCGA-HC-7752-01	NA	fusion	234.989	N	pos
TCGA-G9-A9S4-01	NA	fusion	10690.7	NA	pos
TCGA-HI-7169-01	NA	nofusion	2773.17	D	neg
TCGA-J9-A52E-01	NA	nofusion	1289.79	D	neg
TCGA-KK-A6E7-01	NA	nofusion	224.2	D	neg
TCGA-XK-AAIW-01	NA	nofusion	115.345	D	neg
TCGA-M7-A724-01	NA	nofusion	94.9214	D	neg
TCGA-ZG-A9M4-01	NA	nofusion	246.476	D	neg
TCGA-ZG-A9NI-01	NA	nofusion	277.3	A	neg
TCGA-V1-A9Z7-01	NA	nofusion	350.794	A	neg
TCGA-J4-A67N-01	NA	nofusion	3910.58	N	neg
TCGA-KK-A7AY-01	NA	nofusion	2257.46	N	neg
TCGA-HC-A9TE-01	NA	nofusion	2447.53	N	neg
TCGA-ZG-A9L9-01	NA	nofusion	5067.16	N	neg
TCGA-HC-7745-01	NA	nofusion	2033.36	N	neg
TCGA-ZG-A9MC-01	NA	nofusion	2196.2	N	neg
TCGA-J4-A67O-01	NA	nofusion	2563.31	N	neg
TCGA-V1-A9ZI-01	NA	nofusion	334.489	N	neg
TCGA-2A-AAYO-01	NA	nofusion	246.46	N	neg
TCGA-ZG-A9L0-01	NA	nofusion	396.654	N	neg
TCGA-V1-A8MM-01	NA	nofusion	328.754	N	neg
TCGA-YL-A9WK-01	NA	nofusion	324.337	N	neg
TCGA-J4-AATZ-01	NA	nofusion	129.304	N	neg
TCGA-2A-A8VX-01	NA	nofusion	72.0494	N	neg
TCGA-EJ-A46B-01	NA	nofusion	172.145	N	neg
TCGA-KK-A7B0-01	NA	nofusion	169.613	N	neg
TCGA-HC-A6AP-01	NA	nofusion	197.977	N	neg
TCGA-XK-AAJR-01	NA	nofusion	411.204	N	neg
TCGA-G9-6339-01	NA	nofusion	214.509	N	neg
TCGA-J4-A67Q-01	NA	nofusion	180.371	N	neg
TCGA-G9-6498-01	NA	nofusion	290.803	N	neg
TCGA-Y6-A9XI-01	NA	nofusion	156.374	N	neg
TCGA-G9-A9S0-01	NA	nofusion	100.328	N	neg
TCGA-J4-A83L-01	NA	nofusion	207.865	N	neg
TCGA-KK-A6E8-01	NA	nofusion	149.899	N	neg
TCGA-J4-A67M-01	NA	nofusion	180.184	N	neg
TCGA-ZG-A9ND-01	NA	nofusion	96.1439	N	neg
TCGA-EJ-A46E-01	NA	nofusion	281.161	N	neg
TCGA-G9-6338-01	NA	nofusion	384.861	N	neg
TCGA-ZG-A9LU-01	NA	nofusion	145.044	N	neg
TCGA-G9-6369-01	NA	nofusion	107.593	N	neg
TCGA-HC-A9TH-01	NA	nofusion	228.996	N	neg
TCGA-J4-AAU2-01	NA	nofusion	162.551	N	neg
TCGA-KK-A6E3-01	NA	nofusion	129.258	N	neg
TCGA-EJ-7312-01	NA	nofusion	109.672	N	neg
TCGA-V1-A9OA-01	NA	nofusion	318.37	N	neg
TCGA-XK-AAJU-01	NA	nofusion	225.303	N	neg
TCGA-V1-A9OQ-01	NA	nofusion	368.6	N	neg
TCGA-V1-A9ZK-01	NA	nofusion	217.802	N	neg
TCGA-XK-AAJT-01	NA	nofusion	385.834	N	neg
TCGA-V1-A9OH-01	NA	nofusion	215.627	N	neg
TCGA-KK-A7AZ-01	NA	nofusion	129.146	N	neg
TCGA-EJ-AB20-01	NA	nofusion	229.792	N	neg
TCGA-KK-A7AW-01	NA	nofusion	60.6335	N	neg
TCGA-EJ-A65B-01	NA	nofusion	267.778	N	neg
TCGA-ZG-A9LS-01	NA	nofusion	550.243	N	neg
TCGA-ZG-A9LB-01	NA	nofusion	136.823	N	neg
TCGA-FC-A66V-01	NA	nofusion	37.4599	N	neg
TCGA-KK-A8I7-01	NA	nofusion	634.619	N	neg
TCGA-ZG-A9LN-01	NA	nofusion	322.018	N	neg
TCGA-XJ-A9DX-01	NA	nofusion	161.75	N	neg
TCGA-V1-A9O7-01	NA	nofusion	424.849	N	neg
TCGA-G9-6496-01	NA	nofusion	253.592	N	neg
TCGA-FC-A6HD-01	NA	nofusion	32.6139	N	neg
TCGA-ZG-A9L6-01	NA	nofusion	487.352	N	neg
TCGA-V1-A9Z8-01	NA	nofusion	461.33	N	neg
TCGA-J9-A52C-01	NA	nofusion	399.608	N	neg
TCGA-QU-A6IL-01	NA	nofusion	132.791	N	neg
TCGA-V1-A9Z9-01	NA	nofusion	252.481	N	neg
TCGA-V1-A9ZR-01	NA	nofusion	316.765	N	neg
TCGA-EJ-AB27-01	NA	nofusion	95.0425	N	neg
TCGA-ZG-A9KY-01	NA	nofusion	162.539	N	neg
TCGA-XK-AAJ3-01	NA	nofusion	132.99	N	neg
TCGA-G9-6347-01	NA	nofusion	153.154	N	neg
TCGA-VP-AA1N-01	NA	nofusion	189.231	N	neg
TCGA-XK-AAIV-01	NA	nofusion	266.524	N	neg
TCGA-ZG-A9L5-01	NA	nofusion	125.811	N	neg
TCGA-G9-6343-01	NA	nofusion	152.788	N	neg
TCGA-YL-A9WY-01	NA	nofusion	323.031	N	neg
TCGA-HC-A6HX-01	NA	nofusion	98.7124	N	neg
TCGA-HC-A6AS-01	NA	nofusion	188.703	N	neg
TCGA-YL-A8SI-01	NA	nofusion	300.409	N	neg
TCGA-HC-A6AL-01	NA	nofusion	141.51	N	neg
TCGA-X4-A8KS-01	NA	nofusion	150.538	N	neg
TCGA-EJ-A65M-01	NA	nofusion	181.465	N	neg
TCGA-QU-A6IM-01	NA	nofusion	182.63	N	neg
TCGA-HC-A6AO-01	NA	nofusion	106.907	N	neg
TCGA-ZG-A9LM-01	NA	nofusion	180.381	N	neg
TCGA-V1-A9O5-01	NA	nofusion	177.225	N	neg
TCGA-TP-A8TV-01	NA	nofusion	104.977	N	neg
TCGA-V1-A9OX-01	NA	nofusion	217.394	N	neg
TCGA-HC-7738-01	NA	nofusion	96.876	N	neg
TCGA-XK-AAJP-01	NA	nofusion	142.023	N	neg
TCGA-KK-A7AQ-01	NA	nofusion	236.071	N	neg
TCGA-EJ-A8FP-01	NA	nofusion	349.288	N	neg
TCGA-H9-A6BX-01	NA	nofusion	266.231	N	neg
TCGA-ZG-A9LY-01	NA	nofusion	292.549	N	neg
TCGA-VN-A943-01	NA	nofusion	47.3543	N	neg
TCGA-HC-7817-01	NA	nofusion	367.112	N	neg
TCGA-M7-A723-01	NA	nofusion	264.28	N	neg
TCGA-KK-A59V-01	NA	nofusion	189.697	N	neg
TCGA-EJ-A46H-01	NA	nofusion	491.429	N	neg
TCGA-XK-AAIR-01	NA	nofusion	178.272	N	neg
TCGA-HC-A6AQ-01	NA	nofusion	142.744	N	neg
TCGA-V1-A9OL-01	NA	nofusion	183.626	N	neg
TCGA-V1-A9OF-01	NA	nofusion	131.18	N	neg
TCGA-XK-AAK1-01	NA	nofusion	114.339	N	neg
TCGA-XK-AAJA-01	NA	nofusion	167.204	N	neg
TCGA-M7-A722-01	NA	nofusion	59.839	N	neg
TCGA-G9-6379-01	NA	nofusion	157.529	N	neg
TCGA-QU-A6IO-01	NA	nofusion	93.4066	N	neg
TCGA-2A-AAYF-01	NA	nofusion	156.197	N	neg
TCGA-CH-5745-01	NA	nofusion	216.944	NA	neg
TCGA-KC-A7F5-01	NA	nofusion	70.6039	NA	neg
TCGA-KK-A5A1-01	NA	nofusion	217.434	NA	neg
TCGA-EJ-A7NN-01	NA	nofusion	290.924	NA	neg
TCGA-J9-A52D-01	NA	nofusion	46.8966	NA	neg
TCGA-CH-5753-01	nofusion	nofusion	116.21	D	neg
TCGA-EJ-5519-01	nofusion	nofusion	286.226	D	neg
TCGA-CH-5761-01	nofusion	nofusion	279.281	D	neg
TCGA-YL-A8S8-01	nofusion	nofusion	229.603	A	neg
TCGA-YL-A9WI-01	nofusion	nofusion	109.198	A	neg
TCGA-EJ-A46G-01	nofusion	nofusion	213.587	A	neg
TCGA-YL-A8HO-01	nofusion	nofusion	354.372	A	neg
TCGA-YL-A9WH-01	nofusion	nofusion	136.422	N	neg
TCGA-EJ-5501-01	nofusion	nofusion	133.071	N	neg
TCGA-J4-A83M-01	nofusion	nofusion	165.349	N	neg
TCGA-2A-A8W3-01	nofusion	nofusion	217.951	N	neg
TCGA-EJ-5504-01	nofusion	nofusion	351.853	N	neg
TCGA-EJ-5510-01	nofusion	nofusion	207.002	N	neg
TCGA-EJ-7318-01	nofusion	nofusion	109.131	N	neg
TCGA-EJ-7788-01	nofusion	nofusion	290.239	N	neg
TCGA-HC-A8CY-01	nofusion	nofusion	88.0215	N	neg
TCGA-KK-A7AP-01	nofusion	nofusion	59.9665	N	neg
TCGA-KK-A7B3-01	nofusion	nofusion	334.484	N	neg
TCGA-M7-A71Y-01	nofusion	nofusion	91.0132	N	neg
TCGA-SU-A7E7-01	nofusion	nofusion	237.611	N	neg
TCGA-V1-A8MJ-01	nofusion	nofusion	233.58	N	neg
TCGA-YL-A8SC-01	nofusion	nofusion	151.805	N	neg
TCGA-EJ-8474-01	nofusion	nofusion	388.164	N	neg
TCGA-G9-6348-01	nofusion	nofusion	339.417	N	neg
TCGA-2A-A8W1-01	nofusion	nofusion	42.4979	N	neg
TCGA-CH-5748-01	nofusion	nofusion	102.168	N	neg
TCGA-CH-5750-01	nofusion	nofusion	155.013	N	neg
TCGA-EJ-A7NH-01	nofusion	nofusion	201.776	N	neg
TCGA-EJ-A8FU-01	nofusion	nofusion	267.417	N	neg
TCGA-G9-6494-01	nofusion	nofusion	164.547	N	neg
TCGA-HC-A631-01	nofusion	nofusion	131.14	N	neg
TCGA-VP-A87J-01	nofusion	nofusion	117.515	N	neg
TCGA-YL-A8SJ-01	nofusion	nofusion	270.487	N	neg
TCGA-CH-5762-01	nofusion	nofusion	193.838	N	neg
TCGA-CH-5763-01	nofusion	nofusion	241.391	N	neg
TCGA-CH-5771-01	nofusion	nofusion	346.225	N	neg
TCGA-EJ-5511-01	nofusion	nofusion	186.843	N	neg
TCGA-G9-6371-01	nofusion	nofusion	109.436	N	neg
TCGA-HC-7749-01	nofusion	nofusion	284.068	N	neg
TCGA-KC-A7FD-01	nofusion	nofusion	138.952	N	neg
TCGA-M7-A725-01	nofusion	nofusion	168.507	N	neg
TCGA-XQ-A8TA-01	nofusion	nofusion	77.5853	N	neg
TCGA-EJ-A7NM-01	nofusion	nofusion	185.938	N	neg
TCGA-HC-A76W-01	nofusion	nofusion	253.696	N	neg
TCGA-HI-7168-01	nofusion	nofusion	323.599	N	neg
TCGA-V1-A8WV-01	nofusion	nofusion	338.607	N	neg
TCGA-V1-A8X3-01	nofusion	nofusion	134.444	N	neg
TCGA-CH-5738-01	nofusion	nofusion	267.933	N	neg
TCGA-H9-7775-01	nofusion	nofusion	194.677	N	neg
TCGA-HC-7079-01	nofusion	nofusion	315.811	N	neg
TCGA-V1-A8WN-01	nofusion	nofusion	201.772	N	neg
TCGA-EJ-7330-01	nofusion	nofusion	240.541	N	neg
TCGA-EJ-7782-01	nofusion	nofusion	231.157	N	neg
TCGA-KK-A8IF-01	nofusion	nofusion	71.2897	N	neg
TCGA-KK-A8IK-01	nofusion	nofusion	149.861	N	neg
TCGA-CH-5788-01	nofusion	nofusion	98.1241	N	neg
TCGA-EJ-5505-01	nofusion	nofusion	102.143	N	neg
TCGA-EJ-5509-01	nofusion	nofusion	240.966	N	neg
TCGA-EJ-5531-01	nofusion	nofusion	196.701	N	neg
TCGA-EJ-7115-01	nofusion	nofusion	251.91	N	neg
TCGA-EJ-7123-01	nofusion	nofusion	190.125	N	neg
TCGA-EJ-8468-01	nofusion	nofusion	242.488	N	neg
TCGA-EJ-A65E-01	nofusion	nofusion	79.5762	N	neg
TCGA-EJ-A8FS-01	nofusion	nofusion	60.6925	N	neg
TCGA-FC-7961-01	nofusion	nofusion	243.49	N	neg
TCGA-G9-6333-01	nofusion	nofusion	143.34	N	neg
TCGA-G9-7510-01	nofusion	nofusion	307.966	N	neg
TCGA-HC-7080-01	nofusion	nofusion	195.347	N	neg
TCGA-HC-8258-01	nofusion	nofusion	166.667	N	neg
TCGA-HC-8261-01	nofusion	nofusion	184.02	N	neg
TCGA-J4-A6G3-01	nofusion	nofusion	330.204	N	neg
TCGA-KK-A59X-01	nofusion	nofusion	118.177	N	neg
TCGA-KK-A59Z-01	nofusion	nofusion	289.687	N	neg
TCGA-KK-A6E0-01	nofusion	nofusion	186.843	N	neg
TCGA-KK-A8I9-01	nofusion	nofusion	800.983	N	neg
TCGA-VN-A88O-01	nofusion	nofusion	136.108	N	neg
TCGA-VN-A88R-01	nofusion	nofusion	257.337	N	neg
TCGA-VP-A878-01	nofusion	nofusion	541.277	N	neg
TCGA-VP-A87B-01	nofusion	nofusion	187.36	N	neg
TCGA-VP-A87H-01	nofusion	nofusion	150.57	N	neg
TCGA-XJ-A83G-01	nofusion	nofusion	82.5959	N	neg
TCGA-Y6-A8TL-01	nofusion	nofusion	208.239	N	neg
TCGA-YL-A8HM-01	nofusion	nofusion	121.426	N	neg
TCGA-YL-A8SH-01	nofusion	nofusion	276.956	N	neg
TCGA-YL-A8SO-01	nofusion	nofusion	241.6	N	neg
TCGA-ZG-A8QX-01	nofusion	nofusion	87.5024	N	neg
TCGA-ZG-A8QY-01	nofusion	nofusion	287.73	N	neg
TCGA-CH-5737-01	nofusion	nofusion	180.949	N	neg
TCGA-EJ-5494-01	nofusion	nofusion	186.613	N	neg
TCGA-EJ-7789-01	nofusion	nofusion	190.172	N	neg
TCGA-HC-7210-01	nofusion	nofusion	315.217	N	neg
TCGA-HC-8265-01	nofusion	nofusion	172.876	N	neg
TCGA-J9-A8CP-01	nofusion	nofusion	761.373	N	neg
TCGA-KK-A8IB-01	nofusion	nofusion	267.546	N	neg
TCGA-KK-A8IG-01	nofusion	nofusion	327.586	N	neg
TCGA-CH-5772-01	nofusion	nofusion	306.719	N	neg
TCGA-EJ-7125-01	nofusion	nofusion	168.478	N	neg
TCGA-G9-7523-01	nofusion	nofusion	583.303	N	neg
TCGA-YJ-A8SW-01	nofusion	nofusion	104.317	N	neg
TCGA-2A-A8VO-01	nofusion	nofusion	201.38	N	neg
TCGA-EJ-7792-01	nofusion	nofusion	378.476	N	neg
TCGA-YL-A8SQ-01	nofusion	nofusion	260.989	N	neg
TCGA-CH-5751-01	nofusion	nofusion	373.313	N	neg
TCGA-CH-5767-01	nofusion	nofusion	112.819	N	neg
TCGA-CH-5792-01	nofusion	nofusion	335.519	N	neg
TCGA-EJ-5514-01	nofusion	nofusion	337.163	N	neg
TCGA-EJ-5515-01	nofusion	nofusion	138.423	N	neg
TCGA-EJ-5517-01	nofusion	nofusion	202.456	N	neg
TCGA-EJ-5518-01	nofusion	nofusion	499.043	N	neg
TCGA-EJ-5532-01	nofusion	nofusion	209.443	N	neg
TCGA-EJ-7218-01	nofusion	nofusion	102.028	N	neg
TCGA-EJ-7317-01	nofusion	nofusion	146.585	N	neg
TCGA-EJ-7331-01	nofusion	nofusion	258.104	N	neg
TCGA-EJ-7781-01	nofusion	nofusion	146.78	N	neg
TCGA-EJ-7786-01	nofusion	nofusion	169.69	N	neg
TCGA-EJ-7791-01	nofusion	nofusion	332.561	N	neg
TCGA-EJ-7794-01	nofusion	nofusion	200.469	N	neg
TCGA-EJ-8470-01	nofusion	nofusion	208.624	N	neg
TCGA-EJ-A46I-01	nofusion	nofusion	655.55	N	neg
TCGA-EJ-A65G-01	nofusion	nofusion	84.5397	N	neg
TCGA-EJ-A65J-01	nofusion	nofusion	155.824	N	neg
TCGA-EJ-A6RA-01	nofusion	nofusion	126.633	N	neg
TCGA-EJ-A6RC-01	nofusion	nofusion	268.593	N	neg
TCGA-EJ-A7NJ-01	nofusion	nofusion	118.231	N	neg
TCGA-EJ-A8FN-01	nofusion	nofusion	205.065	N	neg
TCGA-FC-A4JI-01	nofusion	nofusion	54.5371	N	neg
TCGA-FC-A5OB-01	nofusion	nofusion	104.991	N	neg
TCGA-FC-A8O0-01	nofusion	nofusion	95.5812	N	neg
TCGA-G9-6366-01	nofusion	nofusion	131.604	N	neg
TCGA-G9-6367-01	nofusion	nofusion	123.704	N	neg
TCGA-G9-6370-01	nofusion	nofusion	204.738	N	neg
TCGA-G9-6378-01	nofusion	nofusion	179.609	N	neg
TCGA-G9-6499-01	nofusion	nofusion	142.315	N	neg
TCGA-G9-7519-01	nofusion	nofusion	153.952	N	neg
TCGA-G9-7521-01	nofusion	nofusion	216.105	N	neg
TCGA-HC-7075-01	nofusion	nofusion	73.7099	N	neg
TCGA-HC-7078-01	nofusion	nofusion	317.287	N	neg
TCGA-HC-7233-01	nofusion	nofusion	198.819	N	neg
TCGA-HC-7736-01	nofusion	nofusion	259.6	N	neg
TCGA-HC-7737-01	nofusion	nofusion	453.113	N	neg
TCGA-HC-7740-01	nofusion	nofusion	269.426	N	neg
TCGA-HC-7742-01	nofusion	nofusion	222.889	N	neg
TCGA-HC-7750-01	nofusion	nofusion	224.101	N	neg
TCGA-HC-8216-01	nofusion	nofusion	208.07	N	neg
TCGA-HC-8256-01	nofusion	nofusion	99.8119	N	neg
TCGA-HC-8264-01	nofusion	nofusion	410.025	N	neg
TCGA-HC-8266-01	nofusion	nofusion	310.196	N	neg
TCGA-HC-A4ZV-01	nofusion	nofusion	306.999	N	neg
TCGA-HI-7170-01	nofusion	nofusion	347.69	N	neg
TCGA-J4-8200-01	nofusion	nofusion	267.594	N	neg
TCGA-J9-A8CL-01	nofusion	nofusion	397.982	N	neg
TCGA-J9-A8CN-01	nofusion	nofusion	237.989	N	neg
TCGA-KC-A4BL-01	nofusion	nofusion	225.957	N	neg
TCGA-KC-A7F3-01	nofusion	nofusion	153.929	N	neg
TCGA-KC-A7FA-01	nofusion	nofusion	165.265	N	neg
TCGA-KC-A7FE-01	nofusion	nofusion	378.056	N	neg
TCGA-KK-A6E5-01	nofusion	nofusion	263.935	N	neg
TCGA-KK-A7AV-01	nofusion	nofusion	261.967	N	neg
TCGA-KK-A8ID-01	nofusion	nofusion	116.78	N	neg
TCGA-KK-A8IJ-01	nofusion	nofusion	210.941	N	neg
TCGA-KK-A8IL-01	nofusion	nofusion	224.316	N	neg
TCGA-M7-A721-01	nofusion	nofusion	214.321	N	neg
TCGA-TK-A8OK-01	nofusion	nofusion	616.475	N	neg
TCGA-V1-A8MF-01	nofusion	nofusion	371.521	N	neg
TCGA-V1-A8MG-01	nofusion	nofusion	273.031	N	neg
TCGA-V1-A8ML-01	nofusion	nofusion	162.913	N	neg
TCGA-V1-A8MU-01	nofusion	nofusion	495.017	N	neg
TCGA-V1-A8WL-01	nofusion	nofusion	186.298	N	neg
TCGA-VN-A88I-01	nofusion	nofusion	463.218	N	neg
TCGA-VN-A88N-01	nofusion	nofusion	163.491	N	neg
TCGA-VN-A88P-01	nofusion	nofusion	341.95	N	neg
TCGA-VP-A87E-01	nofusion	nofusion	324.981	N	neg
TCGA-WW-A8ZI-01	nofusion	nofusion	157.72	N	neg
TCGA-XA-A8JR-01	nofusion	nofusion	84.1477	N	neg
TCGA-XJ-A83H-01	nofusion	nofusion	120.126	N	neg
TCGA-YL-A8S9-01	nofusion	nofusion	67.2804	N	neg
TCGA-YL-A8SB-01	nofusion	nofusion	276.531	N	neg
TCGA-YL-A8SK-01	nofusion	nofusion	290.295	N	neg
TCGA-YL-A8SR-01	nofusion	nofusion	467.636	N	neg
TCGA-YL-A9WJ-01	nofusion	nofusion	323.928	N	neg
TCGA-ZG-A8QW-01	nofusion	nofusion	229.789	N	neg

## Sheet: SuppTable4-Sig_Cytobands
# Supplementary Table 4. Significantly amplified or deleted cytobands identified by GISTIC in ERG positive and ERG negative groups.
# No significantly amplified regions in ERG positive group
# red: residual q value < 0.05
	cytoband	q value	residual q value	wide peak boundaries	genes in wide peak
significantly amplified regions detected by GISTIC in ERG negative group	8q24.21	2.0229e-07	1.7844e-06	chr8:128010769-128657530	POU5F1B	LOC727677	PCAT1
	11q13.2	1.8641e-06	1.8641e-06	chr11:67038613-67775127	ADRBK1	ALDH3B2	GSTP1	NDUFV1	PPP1CA	PTPRCAP	RAD9A	RPS6KB2	AIP	PITPNM1	CDK2AP2	CLCF1	CABP2	SSH3	CABP4	CORO1B	CARNS1	POLD4	TMEM134	UNC93B1	ACY3	NUDT8	ANKRD13D	TBX10	TBC1D10C	GPR152	DOC2GP	FAM86C2P	LOC100130987
	14q21.1	6.153e-05	6.153e-05	chr14:37982801-38012963	MIPOL1
	8q21.13	2.5852e-06	0.00016416	chr8:81520238-83105376	FABP4	FABP5	IMPA1	PMP2	PAG1	SNX16	ZFAND1	CHMP4C	SLC10A5	ZNF704	FABP9	FABP12
	8p11.22	1.3407e-05	0.00045621	chr8:39051902-39103026	ADAM32
	16q11.2	0.00058535	0.00058535	chr16:46507666-47387972	DNAJA2	ORC6	VPS35	SHCBP1	ITFG1	NETO2	GPT2	MYLK3	ANKRD26P1	C16orf87
	8q13.3	6.7697e-06	0.0017504	chr8:73592223-73831873	KCNB2
	3q26.32	0.002909	0.0032609	chr3:176014392-179357411	ACTL6A	NDUFB5	PIK3CA	KCNMB2	KCNMB3	ZNF639	MFN1	MRPL47	GNB4	ZMAT3	TBL1XR1
	17q23.2	0.0032609	0.0032609	chr17:59788818-60189565	MED13	INTS2	BRIP1
	8q22.3	7.3639e-05	0.004719	chr8:97105396-104293664	hsa-mir-3151	hsa-mir-1273	hsa-mir-875	ATP6V1C1	COX6C	KCNS2	MATN2	ODF1	POLR2K	RPL30	SDC2	SPAG1	STK3	KLF10	UQCRB	YWHAZ	PTDSS1	HRSP12	PGCP	POP1	RNF19A	RGS22	SNORA72	PABPC1	RRM2B	MTERFD1	ZNF706	UBR5	AZIN1	LAPTM4B	NIPAL2	BAALC	GRHL2	NACAP1	NCALD	TSPYL5	MTDH	OSR2	C8orf56	ANKRD46	VPS13B	SNX31	C8orf47	FBXO43	GDF6
	1q22	0.00081854	0.0075538	chr1:155131615-155287521	hsa-mir-92b	CLK2	FDPS	GBA	GBAP1	MTX1	MUC1	PKLR	THBS3	SCAMP3	FAM189B	HCN3	TRIM46	KRTCAP2	MIR92B
	3q21.3	0.011124	0.012392	chr3:127718955-128352516	hsa-mir-1280	GATA2	RPN1	RUVBL1	C3orf27	SEC61A1	EEFSEC	LOC90246	DNAJB8	DNAJB8-AS1	MIR1280
	8q13.1	9.769e-05	0.018347	chr8:67304118-70207915	MYBL1	ARFGEF1	COPS5	RRS1	SGK3	PTTG3P	C8orf44	CPA6	CSPP1	VCPIP1	PREX2	C8orf34	ADHFE1	C8orf45	C8orf46	PPP1R42	LOC286189	SNHG6	SNORD87	TCF24	LOC100505676	LOC100505718	C8orf44-SGK3
	12q23.1	0.02512	0.02512	chr12:75332782-123735875	hsa-mir-4304	hsa-mir-1178	hsa-mir-620	hsa-mir-1302-1	hsa-mir-619	hsa-mir-1827	hsa-mir-4303	hsa-mir-135a-2	hsa-mir-1251	hsa-mir-331	hsa-mir-492	hsa-mir-618	hsa-mir-617	hsa-mir-1252	ACACB	ACADS	ALDH2	APAF1	ARL1	ASCL1	ATP2A2	ATP2B1	BCL7A	BTG1	CMKLR1	COX6A1	CRY1	CSRP2	DAO	DCN	EPYC	DTX1	DUSP6	ELK3	HAL	HPD	IGF1	KCNC2	LTA4H	LUM	KITLG	MSI1	MVK	MYBPC1	MYF5
	1q21.3	0.0026081	0.031314	chr1:149885584-151992373	hsa-mir-554	hsa-mir-4257	ARNT	CTSK	CTSS	ECM1	ENSA	MCL1	PI4KB	PSMB4	PSMD4	RFX5	RORC	S100A10	VPS72	TUFT1	PIP5K1A	ANXA9	SELENBP1	PRPF3	SETDB1	SV2A	SF3B4	SEMA6C	MTMR11	MLLT11	TDRKH	CELF3	VPS45	POGZ	RPRD2	CA14	TMOD4	CERS2	APH1A	PLEKHO1	OAZ3	MRPS21	ADAMTSL4	C1orf56	GOLPH3L	FAM63A	CDC42SE1	OTUD7B	CGN
	8q11.21	0.0096912	0.035704	chr8:50426794-50670145	[SNTG1]
	8q21.3	0.00016602	0.040383	chr8:90128526-92316896	OSGIN2	CALB1	DECR1	NBN	RIPK2	OTUD6B	TMEM55A	NECAB1	SLC26A7	TMEM64	LOC100127983	LRRC69	MIR4661
	18q21.31	0.040488	0.040488	chr18:56014977-56437740	hsa-mir-122	MALT1	NEDD4L	ALPK2	MIR122	MIR3591
	4p16.3	0.042465	0.042465	chr4:1-1940977	hsa-mir-571	ATP5I	CTBP1	DGKQ	FGFR3	GAK	IDUA	LETM1	MYL5	PDE6B	WHSC1	ZNF141	SLBP	MAEA	PCGF3	SPON2	TACC3	CPLX1	SLC26A1	FGFRL1	PIGG	KIAA1530	ABCA11P	MFSD7	TMEM175	C4orf42	TMEM129	ZNF595	FAM53A	ZNF721	ZNF718	CRIPAK	RNF212	ZNF876P	ZNF732	LOC100129917	LOC100130872	TMED11P
	15q11.2	0.042465	0.042465	chr15:23853275-26177861	IPW	NDN	SNRPN	UBE3A	PAR5	SNURF	C15orf2	MAGEL2	ATP10A	SNORD107	PAR1	SNORD108	SNORD109A	SNORD109B	SNORD115-1	SNORD64	PAR4	PAR-SN	SNORD116-19	PWRN1	PWRN2	SNORD116-1	SNORD116-2	SNORD116-3	SNORD116-4	SNORD116-5	SNORD116-6	SNORD116-7	SNORD116-8	SNORD116-9	SNORD116-10	SNORD116-11	SNORD116-12	SNORD116-13	SNORD116-14	SNORD116-15	SNORD116-16	SNORD116-17	SNORD116-18	SNORD116-20	SNORD116-21	SNORD116-22	SNORD116-23	SNORD116-24	SNORD116-25
	8p11.23	0.00053595	0.047053	chr8:36721020-37773542	ERLIN2	PROSC	GPR124	BRF2	ZNF703	RAB11FIP1	KCNU1	LOC728024
	7q22.1	0.081001	0.081001	chr7:90101878-99646715	hsa-mir-591	hsa-mir-489	hsa-mir-1285-1	ASNS	AZGP1	CALCR	KRIT1	CDK6	COL1A2	CYP3A7	CYP3A4	CYP3A5	CYP51A1	DLX5	DLX6	DYNC1I1	GNG11	GNGT1	NPTX2	OCM2	PDK4	PEX1	CDK14	PON1	PON2	PON3	TAC1	ZKSCAN1	MTERF	SHFM1	TFPI2	TRRAP	FZD1	BUD31	SGCE	ATP5J2	ARPC1B	AKAP9	SLC25A13	BET1	ARPC1A	CPSF4	PDAP1	LMTK2	PEG10
	8q24.23	0.001571	0.081001	chr8:133191853-146364022	hsa-mir-1234	hsa-mir-939	hsa-mir-661	hsa-mir-937	hsa-mir-1302-7	hsa-mir-151	hsa-mir-30d	BAI1	CYC1	CYP11B1	CYP11B2	EEF1D	GLI4	GML	GPR20	GPT	GRINA	HSF1	KCNQ3	LY6E	LY6H	TONSL	PLEC	PTK2	RPL8	ST3GAL1	SLA	TG	TSTA3	ZNF7	ZNF16	PSCA	LY6D	JRK	DGAT1	GPAA1	WISP1	FOXH1	RECQL4	LRRC14	ZNF623	NDRG1	KHDRBS3	PTP4A3	PUF60
	4q32.3	0.084212	0.084212	chr4:142687796-191154276	hsa-mir-1305	hsa-mir-4276	hsa-mir-548t	hsa-mir-1979	hsa-mir-3140	hsa-mir-548g	hsa-mir-3139	AGA	SLC25A4	ANXA2P1	CASP3	LRBA	CLCN3	CPE	CTSO	DCTD	EDNRA	ETFDH	F11	ACSL1	FAT1	FGA	FGB	FGG	FRG1	GAB1	GK3P	GLRB	GPM6A	GRIA2	GUCY1A3	GUCY1B3	GYPA	GYPB	GYPE	HMGB2	HPGD	HSP90AA4P	ING2	IRF2	KLKB1	SMAD1	NR3C2	MTNR1A	NEK1
	13q12.11	0.096908	0.096908	chr13:19557151-24578109	FGF9	GJA3	GJB2	MIPEP	SGCG	TUBA3C	ZMYM2	IFT88	ZMYM5	SAP18	GJB6	SACS	LATS2	CRYL1	IL17D	MPHOSPH8	PSPC1	TNFRSF19	XPO4	MRP63	TPTE2	N6AMT2	SKA3	EFHA1	ZDHHC20	PHF2P1	LINC00442	C1QTNF9B	C1QTNF9B-AS1	BASP1P1	ANKRD26P3	LINC00421	LINC00327	MIR4499
	19q13.42	0.10854	0.10854	chr19:53199627-57696355	hsa-mir-935	hsa-mir-373	hsa-mir-1283-2	FCAR	IL11	KIR2DL1	KIR2DL3	KIR2DL4	KIR2DS4	KIR3DL1	KIR3DL2	LAIR1	LAIR2	NDUFA3	CNOT3	PEG3	PRKCG	PTPRH	RPL28	RPS9	SYT5	TNNI3	TNNT1	ZNF28	NCR1	LILRB2	LILRB1	LILRB5	LILRB4	LILRA1	LILRB3	LILRA3	LILRA2	U2AF2	PPP6R1	LILRA4	ZIM2	HSPBP1	PRPF31	UBE2S	TFPT	CCDC106	EPN1	ZNF580	GP6
	4q22.1	0.066513	0.12729	chr4:90545922-91294910	SNCA	MMRN1	FAM190A	LOC644248
	17p11.2	0.14838	0.14838	chr17:18860536-19264731	hsa-mir-1180	GRAP	EPN2	B9D1	SLC5A10	GRAPL	FAM83G	MIR1180
	4q13.3	0.088311	0.17825	chr4:46616953-89961778	hsa-mir-575	hsa-mir-1269	AFM	AFP	ALB	AMBN	ANXA3	AREG	ART3	BMP3	BTC	CCNG2	SCARB2	CDS1	CENPC1	CNGA1	CSN1S1	CSN2	CSN3	DCK	DMP1	DSPP	EPHA5	EREG	FGF5	GABRA4	GABRB1	GC	GK2	GNRHR	CXCL1	CXCL2	CXCL3	GRSF1	HNRNPD	HSP90AB3P	HTN1	HTN3	IBSP	IGFBP7	IGJ	IL8	CXCL10	KDR	KIT
	5q33.3	0.19346	0.19346	chr5:116910334-180915260	hsa-mir-340	hsa-mir-1229	hsa-mir-4281	hsa-mir-1271	hsa-mir-585	hsa-mir-218-2	hsa-mir-103-1-as	hsa-mir-146a	hsa-mir-3142	hsa-mir-1303	hsa-mir-3141	hsa-mir-1294	hsa-mir-378	hsa-mir-145	hsa-mir-584	hsa-mir-874	hsa-mir-886	hsa-mir-1289-2	hsa-mir-1244-2	ADRA1B	ADRB2	ANXA6	ATOX1	ALDH7A1	BNIP1	CAMK2A	CAMLG	CANX	CCNG1	CD14	CD74	CDC25C	CDX1	CLTB	CSF1R	CSF2	CSNK1A1	CSNK1G3	NKX2-5	CTNNA1	DBN1	DMXL1	DIAPH1	DOCK2	DPYSL3
	9q33.3	0.19346	0.19346	chr9:129243127-131298973	hsa-mir-219-2	hsa-mir-3154	hsa-mir-2861	AK1	CDK9	DNM1	ENG	FPGS	GLE1	GOLGA2	LCN2	LMX1B	ODF2	RPL12	STXBP1	ZNF79	DPM2	RALGPS1	SH2D3C	SLC27A4	ZBTB43	ANGPTL2	CIZ1	SNORA65	TRUB2	ST6GALNAC4	TOR2A	SLC2A8	ST6GALNAC6	COQ4	CERCAM	FAM129B	C9orf16	PTGES2	URM1	GARNL3	FAM125B	LRSAM1	SLC25A25	PTRH1	PIP5KL1	TTC16	NAIF1	C9orf117	SWI5
	9p24.1	0.2234	0.2234	chr9:8615046-9041749	PTPRD
	12q13.13	0.2234	0.2234	chr12:51288355-54134318	ACVR1B	ACVRL1	AMHR2	ATP5G2	EIF4B	CELA1	NR4A1	IGFBP6	ITGB7	KRT1	KRT2	KRT3	KRT4	KRT5	KRT6A	KRT6B	KRT7	KRT8	KRT18	KRT81	KRT82	KRT83	KRT84	KRT85	KRT86	SLC11A2	PCBP2	PFDN5	POU6F1	RARG	SCN8A	SP1	TARBP2	TFCP2	MAP3K12	AAAS	SOAT2	NPFF	KRT75	SLC4A8	ESPL1	DAZAP2	ATF7	GALNT6	TENC1
significantly deleted regions detected by GISTIC in ERG positive group	21q22.3	3.4733e-108	3.9075e-78	chr21:42827479-43100702	TMPRSS2
	10q23.31	5.1927e-87	2.3115e-65	chr10:89617158-90034038	PTEN	KLLN
	17p13.1	2.862e-24	2.862e-24	chr17:7535461-7583153	ATP1B2	TP53
	21q22.2	1.2397e-69	8.1483e-22	chr21:39750687-40155078	ERG	LINC00114
	17q21.31	2.8319e-19	2.8319e-19	chr17:42143601-42639726	FZD2	GRN	ITGA2B	SLC4A1	UBTF	HDAC5	RUNDC3A	GPATCH8	SLC25A39	ATXN7L3	C17orf53	TMUB2	G6PC3	ASB16	FAM171A2	C17orf65
	13q14.13	1.2499e-18	3.0752e-16	chr13:46110385-46627479	ZC3H13	FAM194B	SPERT	SIAH3
	3p13	3.0922e-22	1.3846e-15	chr3:71832385-72798945	RYBP	LOC201617
	10q23.31	3.6613e-81	6.9394e-14	chr10:89728127-90349909	RNLS
	16q24.1	2.38e-20	4.2137e-13	chr16:84175771-86323716	hsa-mir-1910	COX4I1	IRF8	TAF1C	USP10	KIAA0513	ATP2C2	COX4NB	KIAA0182	COTL1	GINS2	ZDHHC7	KIAA1609	WFDC1	KLHL36	CRISPLD2	KCNG4	DNAAF1	ADAD2	LINC00311	FAM92B	LOC400548	C16orf74	LOC727710	MIR1910
	8p21.3	5.6441e-11	1.3666e-10	chr8:22451158-22845012	EGR3	BIN3	KIAA1967	FLJ14107	PEBP4	C8orf58
	12p13.1	2.9499e-10	2.9499e-10	chr12:12844234-12952430	hsa-mir-613	CDKN1B	APOLD1	MIR613
	6q14.3	7.2286e-11	1.5812e-09	chr6:84413110-91231351	CGA	CNR1	GABRR1	GABRR2	HTR1E	NT5E	RNGTT	TBX18	CASP8AP2	SYNCRIP	SLC35A1	PNRC1	KIAA1009	ANKRD6	ZNF292	MDN1	ORC3	SNORD50A	CYB5R4	UBE2J1	AKIRIN2	AKIRIN2-AS1	RARS2	C6orf162	LYRM2	SNX14	RRAGD	BACH2	C6orf164	SPACA1	GJA10	MRAP2	RIPPLY2	PM20D2	SRSF12	C6orf165	C6orf163	GJB7	SNHG5	SNORD50B	MIR4464
	8p11.21	2.1186e-07	2.0516e-07	chr8:41751709-42016114	KAT6A
	16q22.3	1.6198e-15	3.0176e-07	chr16:72204963-74472459	ZFHX3	PSMD7	HTA	LOC283922	CLEC18B	LOC100506172
	5q11.2	2.8417e-09	3.389e-07	chr5:54718619-57749995	IL6ST	MAP3K1	PPAP2A	DDX4	GPBP1	ANKRD55	C5orf35	IL31RA	SLC38A9	MIER3	ACTBL2	RNF138P1
	11q23.2	3.1293e-06	2.9948e-06	chr11:113816378-114166941	HTR3A	ZBTB16
	1p31.3	4.2571e-06	4.4064e-06	chr1:64709461-65298976	RAVER2	CACHD1	MIR4794
	5q13.2	1.7123e-06	0.00051064	chr5:65475684-74364299	BTF3	CCNB1	CDK7	FOXD1	GTF2H2	HEXB	TNPO1	CD180	MAP1B	NAIP	PIK3R1	PMCHL2	RAD17	SMN1	SMN2	TAF9	SERF1A	ENC1	CARTPT	NSA2	SMA4	SMA5	MRPS27	FAM169A	GCNT4	BDP1	ANKRA2	MCCC2	RGNEF	SLC30A5	CENPH	PTCD2	UTP15	GFM2	MRPS36	FCHO2	TMEM171	TMEM174	MARVELD2	ZNF366	CCDC125	MAST4	LOC647859	GUSBP3	GTF2H2B
	6p24.3	0.001092	0.0011195	chr6:5259170-7728427	DSP	F13A1	RREB1	SSR1	LY86	FARS2	NRN1	RIOK1	SNRNP48	LY86-AS1	CAGE1
	2q31.1	0.0002354	0.0011456	chr2:174052460-175297359	SP3	CIR1	OLA1	SCRN3	CDCA7	LOC285084	MLK7-AS1	SP9
	22q13.31	0.0017799	0.0018582	chr22:46435940-46511644	hsa-let-7b	C22orf26	LOC150381	MIRLET7BHG	MIRLET7A3	MIRLET7B	MIR3619	MIR4763
	3p13	2.4242e-15	0.0019577	chr3:70016017-71805587	hsa-mir-1284	GPR27	FOXP1	EIF4E3	MIR1284
	19p13.3	0.0041905	0.0043847	chr19:2473582-3730040	AES	GNA11	GNA15	GNG7	GADD45B	NFIC	SGTA	TBXA2R	THOP1	TLE2	S1PR4	HMG20B	PIP5K1C	SLC39A3	FZR1	NCLN	ZNF77	C19orf29	CELF5	TLE6	ZNF556	DOHH	ZNF554	ZNF57	MFSD12	GIPC3	DIRAS1	ZNF555	C19orf77	C19orf29-AS1	C19orf71
	3q29	0.0095135	0.0094186	chr3:184971462-198022430	hsa-mir-922	hsa-mir-570	hsa-mir-3137	hsa-mir-944	hsa-mir-28	hsa-mir-1248	AHSG	APOD	BCL6	BDH1	CPN2	CRYGS	DGKG	DLG1	EIF4A2	ETV5	FGF12	GP5	HRG	HES1	IL1RAP	KNG1	LPP	MFI2	MUC4	OPA1	PAK2	PCYT1A	PPP1R2	MASP1	RFC4	SNORA63	RPL35A	TRA2B	ST6GAL1	SST	TFRC	TP63	CLDN1	MAP3K13	ADIPOQ	KIAA0226	TNK2	IGF2BP2	CLDN16
	8p23.1	0.0039407	0.010572	chr8:11272209-11630858	BLK	GATA4	FAM167A	LINC00208
	18q23	0.012536	0.012536	chr18:60643784-78077248	BCL2	CDH7	CYB5A	KDSR	GALR1	MBP	NFATC1	SERPINB2	SERPINB5	SERPINB8	SERPINB10	SERPINB13	SERPINB3	SERPINB4	ZNF236	SERPINB7	CTDP1	SOCS6	VPS4B	ZNF516	TSHZ1	CD226	TXNL4A	ADNP2	RTTN	KCNG2	SALL3	CDH19	TIMM21	TMX3	ZNF407	CNDP2	CCDC102B	RBFA	PQLC1	NETO1	PARD6G	CNDP1	SERPINB12	SERPINB11	DSEL	FAM69C	CBLN2	FBXO15	DOK6
	3p25.3	0.013524	0.013524	chr3:9429960-11833472	hsa-mir-885	ATP2B2	FANCD2	HRH1	IRAK2	OGG1	SEC13	SLC6A1	SLC6A11	VHL	BRPF1	CAMK1	VGLL4	TATDN2	ARPC4	TADA3	ATG7	TTLL3	GHRL	SETD5	TMEM111	BRK1	CIDEC	MTMR14	CRELD1	JAGN1	GHRLOS2	IL17RC	C3orf24	IL17RE	CPNE9	CIDECP	RPUSD3	PRRT3	LOC285370	LHFPL4	LOC401052	LOC440944	MIR885	GHRLOS	ARPC4-TTLL3
	12q24.21	0.004041	0.01673	chr12:113904794-116396664	TBX5	TBX3	RBM19	LOC255480
	13q22.1	1.3982e-06	0.01673	chr13:53623915-78112136	hsa-mir-3169	hsa-mir-1297	KLF5	BTF3P11	CLN5	DACH1	LMO7	PCDH9	ATXN8OS	UCHL3	TBC1D4	PIBF1	KLF12	DIS3	MYCBP2	FBXL3	PCDH17	KLHL1	PCDH20	BORA	TDRD3	DIAPH3	KCTD12	PRR20A	COMMD6	OR7E156P	LINC00550	LINC00347	MZT1	CTAGE11P	PRR20B	PRR20C	PRR20D	PRR20E	MIR1297	MIR3169
	12q24.33	0.0044759	0.019128	chr12:132609680-133071478	GALNT9	NOC4L	DDX51	LOC100130238
	10q26.3	0.026532	0.025758	chr10:124459249-135534747	hsa-mir-202	hsa-mir-378c	hsa-mir-4297	hsa-mir-4296	ACADSB	ADAM8	BNIP3	CTBP2	CYP2E1	DOCK1	ECHS1	GPR26	HMX2	INPP5A	MGMT	MKI67	OAT	PTPRE	UROS	ADAM12	UTF1	BUB3	FAM53B	GLRX3	DPYSL4	TUBGCP2	DUX4	FAM175B	C10orf137	DUX2	VENTX	CUZD1	CALY	CHST15	ZRANB1	TTC40	DHX32	PPP2R2D	BCCIP	LHPP	IKZF5	C10orf88	LRRC27	GPR123	NKX6-2
	6q27	0.032736	0.033649	chr6:161693099-169617013	hsa-mir-1913	CCR6	GPR31	KIF25	MLLT4	PARK2	RPS6KA2	T	TCP10	RNASET2	QKI	PDE10A	FGFR1OP	C6orf123	BRP44L	UNC93A	SMOC2	FRMD1	TTLL2	LINC00473	SFT2D1	PACRG	DACT2	C6orf118	LOC285796	PRR18	DKFZp451B082	TCP10L2	LOC441177	MLLT4-AS1	HGC6.3	LOC100289495	MIR1913	MIR3939	CAHM
	22q12.1	0.036364	0.036864	chr22:28372835-29284768	XBP1	CHEK2	TTC28	HSCB	CCDC117
	2p22.1	0.044038	0.043459	chr2:30865049-47044217	hsa-mir-558	ZFP36L2	CYP1B1	EPAS1	LTBP1	VIT	PIGF	PPM1B	PRKCE	EIF2AK2	SRSF7	SIX3	SLC3A1	SLC8A1	SOS1	SPAST	SRD5A2	STRN	XDH	MAP4K3	COX7A2L	CRIPT	PREPL	FEZ2	SOCS5	LRPPRC	CEBPZ	CDC42EP3	SIX2	RHOQ	HAAO	PRKD3	RASGRP3	QPCT	FAM98A	EML4	EHD3	MEMO1	CRIM1	DYNC2LI1	HEATR5B	SRBD1	C2orf56	TTC27	SLC30A6
	2q22.3	0.0086366	0.043459	chr2:110261697-173953752	hsa-mir-128-1	hsa-mir-663b	hsa-mir-1302-3	hsa-mir-4267	ACVR1	ACVR2A	BIN1	RND3	BUB1	CACNB4	CCNT2	DARS	DBI	DLX1	DLX2	DYNC1I2	DPP4	EN1	ERCC3	FAP	GAD1	GALNT3	GCG	GLI2	GPD2	GPR17	GPR39	GRB14	GYPC	HNMT	IL1A	IL1B	IL1RN	INHBB	ITGA6	ITGB6	KCNJ3	KIF5C	LCT	LRP2	LY75	MCM6	MGAT5	MYO7B	NEB
	10q11.22	0.052375	0.053862	chr10:46088964-49610947	ANXA8L2	CTSL1P2	GDF2	GDF10	PPYR1	RBP3	GPRIN2	PTPN20B	FAM21B	SYT15	ZFAND4	ZNF488	AGAP4	FRMPD2	ANTXRL	FAM21C	LOC399753	BMS1P5	FAM35B	FAM35B2	AGAP9	LOC642826	LOC643650	FAM25C	PTPN20A	ANXA8	BMS1P1	ANXA8L1	LOC728643	FRMPD2P1	FAM25B	FAM25G
	15q21.3	0.064805	0.062674	chr15:57023418-57596349	TCF12	LOC145783
	6q22.31	0.00079224	0.074323	chr6:88373354-129901713	hsa-mir-588	hsa-mir-3144	hsa-mir-548b	hsa-mir-587	hsa-mir-2113	AIM1	AMD1	PRDM1	CCNC	CNR1	COL10A1	EPHA7	FABP7	FOXO3	FRK	FYN	GABRR1	GABRR2	GJA1	GPR6	GRIK2	HDAC2	HSF2	KPNA5	LAMA2	LAMA4	MARCKS	MAN1A1	PLN	POU3F2	PREP	PKIB	PTPRK	REV3L	ROS1	SIM1	SMPD2	MAP3K7	NR2E1	TPD52L1	TSPYL1	STL	DDO	SNX3	RNGTT
	4q25	0.08035	0.080138	chr4:76834546-191154276	hsa-mir-1305	hsa-mir-4276	hsa-mir-548t	hsa-mir-1979	hsa-mir-3140	hsa-mir-548g	hsa-mir-3139	hsa-mir-2054	hsa-mir-1973	hsa-mir-577	hsa-mir-1243	hsa-mir-302b	hsa-mir-297	hsa-mir-576	hsa-mir-1255a	hsa-mir-575	ADH1A	ADH1B	ADH1C	ADH4	ADH5	ADH6	ADH7	AGA	ANK2	SLC25A4	ANXA2P1	ANXA3	ANXA5	ART3	ATOH1	BMP3	BMPR1B	CAMK2D	CASP3	CASP6	CCNA2	CCNG2	SCARB2	LRBA	CDS1	CLGN	CENPE	CLCN3	CPE
	5q31.1	0.10113	0.099196	chr5:83016344-152871232	hsa-mir-378	hsa-mir-145	hsa-mir-584	hsa-mir-874	hsa-mir-886	hsa-mir-1289-2	hsa-mir-1244-2	hsa-mir-548f-3	hsa-mir-548p	hsa-mir-583	hsa-mir-2277	hsa-mir-9-2	hsa-mir-4280	ADRB2	ANXA6	APC	ATOX1	ALDH7A1	CAMK4	CAMK2A	CAMLG	CAST	CCNH	CD14	CD74	CDC25C	CDO1	CDX1	CETN3	CHD1	AP3S1	COX7C	CSF1R	CSF2	CSNK1A1	CSNK1G3	CTNNA1	DMXL1	DIAPH1	DPYSL3	SLC26A2	HBEGF	EFNA5	EGR1	ETF1
	1p22.1	0.10466	0.10248	chr1:67593820-119913683	hsa-mir-942	hsa-mir-320b-1	hsa-mir-4256	hsa-mir-197	hsa-mir-553	hsa-mir-137	hsa-mir-760	hsa-mir-186	hsa-mir-1262	ABCA4	ACADM	ADORA3	AGL	ALX3	AMPD1	AMPD2	AMY1A	AMY1B	AMY1C	AMY2A	AMY2B	RHOC	ATP1A1	ATP5F1	BRDT	CAPZA1	CASQ2	CD2	CD53	CD58	CHI3L2	CLCA1	CNN3	COL11A1	CRYZ	CSF1	CTBS	CTH	DBT	GADD45A	DPYD	DR1	S1PR1	CELSR2	EXTL2
	10q22.2	0.0006115	0.14531	chr10:75528627-78629541	hsa-mir-606	ADK	CAMK2G	PLAU	VCL	VDAC2	NDST2	KIAA0913	KAT6B	AP3M1	DUSP13	C10orf11	ZNF503	CHCHD1	COMTD1	SAMD8	FUT11	ZNF503-AS1	DUPD1	C10orf55	ZNF503-AS2	LOC100507331
	7q32.1	0.17638	0.17375	chr7:103083202-139787479	hsa-mir-490	hsa-mir-29b-1	hsa-mir-335	hsa-mir-183	hsa-mir-129-1	hsa-mir-593	hsa-mir-592	AKR1B1	ARF5	OPN1SW	BPGM	CALD1	CALU	CAPZA2	CAV1	CAV2	CFTR	CHRM2	CPA1	CPA2	DLD	SLC26A3	FLNC	GPR22	GPR37	GRM8	IFRD1	IMPDH1	IRF5	KCND2	LAMB1	LEP	DNAJB9	MEST	MET	MKLN1	NDUFA5	CNOT4	NRCAM	NRF1	ORC5	PAX4	SLC26A4	PIK3CG	PODXL
	13q12.11	0.10159	0.19273	chr13:20435290-25503607	hsa-mir-2276	PARP4	ATP12A	FGF9	GJA3	GJB2	MIPEP	SGCG	ZMYM2	IFT88	SAP18	GJB6	SACS	LATS2	CRYL1	IL17D	TNFRSF19	CENPJ	RNF17	XPO4	MRP63	N6AMT2	SKA3	EFHA1	SPATA13	ZDHHC20	C1QTNF9	TPTE2P6	C1QTNF9B	C1QTNF9B-AS1	BASP1P1	MIR2276	LINC00327	MIR4499
	10p15.1	0.20433	0.21108	chr10:1-14425203	hsa-mir-548q	hsa-mir-3155	ADARB2	ATP5C1	CALML3	AKR1C4	KLF6	AKR1C1	AKR1C2	GATA3	GDI2	IDI1	IL2RA	IL15RA	ITIH2	PFKFB3	PFKP	PHYH	PRKCQ	PRPF18	AKR1C3	CDC123	USP6NL	OPTN	NET1	PITRM1	CELF2	ZMYND11	NUDT5	WDR37	SEPHS1	KIN	DIP2C	LARP4B	GTPBP4	UPF2	CALML5	ANKRD16	FAM208B	SEC61A2	MCM10	DHTKD1	FRMD4A	IDI2-AS1	CAMK1D
significantly deleted regions detected by GISTIC in ERG negative group	6q14.3	1.7197e-61	3.0471e-37	chr6:87800060-88001063	ZNF292
	5q21.1	6.576e-40	1.3526e-35	chr5:98131506-98270263	CHD1	LOC100289230
	13q14.13	2.7682e-39	1.3617e-34	chr13:44358188-51801435	hsa-mir-15a	RCBTB2	CPB2	ESD	MLNR	GTF2F2	GUCY1B2	HTR2A	KPNA3	LCP1	RB1	TPT1	SUCLA2	DLEU2	TSC22D1	ITM2B	LPAR6	TRIM13	DLEU1	FNDC3A	ZC3H13	LRCH1	NUFIP1	MED4	PHF11	RCBTB1	NUDT15	KIAA1704	CYSLTR2	SPRYD7	RNASEH2B	KIAA0226L	CDADC1	CAB39L	COG3	SETDB2	EBPL	ARL11	LINC00284	LACC1	LINC00330	ST13P4	CCDC122	FAM194B	SPERT
	10q23.31	7.004e-25	7.004e-25	chr10:89617158-90034038	PTEN	KLLN
	12p13.1	1.6966e-09	1.7164e-09	chr12:12844234-12921132	hsa-mir-613	CDKN1B	MIR613
	2q22.1	1.9902e-20	4.6447e-09	chr2:139655617-143637838	LRP1B
	5q11.2	4.2894e-18	6.5693e-09	chr5:55001196-56776810	IL6ST	MAP3K1	DDX4	GPBP1	ANKRD55	C5orf35	IL31RA	MIER3
	2q21.2	4.7556e-23	1.1837e-08	chr2:131940492-134889663	hsa-mir-663b	GPR39	C2orf27A	CCDC74A	TUBA3D	LYPD1	LOC150776	WTH3DI	NCKAP5	LOC389043	LOC401010	C2orf27B	LOC440910	POTEKP	POTEE	ANKRD30BL	MZT2A	MIR663B	MIR3679	MIR4784
	6q16.3	2.8943e-41	1.5695e-07	chr6:91022313-111983004	hsa-mir-587	hsa-mir-2113	AIM1	AMD1	PRDM1	CCNC	EPHA7	FOXO3	GPR6	GRIK2	POU3F2	PREP	REV3L	SIM1	SMPD2	MAP3K7	NR2E1	DDO	SNX3	CD164	WASF1	FHL5	ATG5	ZBTB24	FIG4	FUT9	TRAF3IP2	ASCC3	BVES	SEC63	CDK19	UFL1	PNISR	FBXL4	SESN1	OSTM1	NDUFAF4	C6orf203	CDC40	COQ3	SOBP	QRSL1	PDSS2	HACE1	BEND3
	13q22.3	4.8474e-15	2.14e-06	chr13:61982246-86367939	KLF5	BTF3P11	CLN5	DACH1	EDNRB	LMO7	PCDH9	POU4F1	ATXN8OS	UCHL3	SCEL	TBC1D4	SPRY2	PIBF1	KLF12	DIS3	MYCBP2	FBXL3	NDFIP2	KLHL1	RBM26	PCDH20	RNF219	BORA	SLITRK1	KCTD12	SLAIN1	COMMD6	OR7E156P	LINC00550	LINC00347	MZT1	CTAGE11P	MIR3665	RBM26-AS1
	9p23	6.3269e-06	5.9219e-06	chr9:8310705-12693402	PTPRD
	5q13.2	4.9482e-17	6.7643e-06	chr5:67596289-72115993	CCNB1	CDK7	GTF2H2	MAP1B	NAIP	PMCHL2	RAD17	SMN1	SMN2	TAF9	SERF1A	CARTPT	SMA4	SMA5	MRPS27	BDP1	MCCC2	SLC30A5	CENPH	PTCD2	MRPS36	MARVELD2	ZNF366	CCDC125	LOC647859	GUSBP3	GTF2H2B	GTF2H2C	SERF1B	GTF2H2D	GUSBP9	LOC100170939	LOC100272216	OCLN	MIR4803
	1q42.2	7.3664e-06	7.3664e-06	chr1:214837337-240939420	hsa-mir-1537	hsa-mir-1182	hsa-mir-320b-2	hsa-mir-664	hsa-mir-194-1	ACTA1	ACTN2	PARP1	AGT	ARF1	CAPN2	LYST	CHRM3	EPHX1	EPRS	ESRRG	GALNT2	GNG4	GUK1	H3F3A	HLX	ITPKB	KCNK1	KCNK2	LBR	LGALS8	MARK1	MTR	NID1	NVL	PSEN2	RAB4A	RYR2	SRP9	AURKAPS1	TARBP1	TBCE	TGFB2	LEFTY2	TLR5	GPR137B	TP53BP2	TSNAX	USH2A	WNT9A
	4q28.2	0.00011093	0.00011492	chr4:115598111-134070791	hsa-mir-2054	hsa-mir-1973	ANXA5	CCNA2	FABP2	FGF2	IL2	MAD2L1	EXOSC9	TRPC3	PRSS12	PDE5A	NDST3	SEC24D	SPRY1	PGRMC2	PLK4	PRDM5	NUDT6	HSPA4L	INTU	MYOZ2	USP53	LARP1B	BBS7	ANKRD50	METTL14	IL21	NDST4	NDNF	FAT4	TNIP3	PHF17	C4orf29	SLC25A31	QRFPR	KIAA1109	SCLT1	C4orf33	TMEM155	ADAD1	TRAM1L1	SPATA5	BBS12	SYNPO2
	17p13.1	0.00011764	0.0001159	chr17:7208385-7794486	ATP1B2	CD68	CHRNB1	EFNB3	EIF4A1	EIF5A	FGF11	GPS2	POLR2A	SHBG	SOX15	TP53	TNK1	TNFSF13	TNFSF12	FXR2	MPDU1	ACAP1	KDM6B	SENP3	SNORA67	WRAP53	PLSCR3	NLGN2	ZBTB4	LSMD1	NEURL4	TMEM88	SAT2	RPL29P2	CYB5D1	DNAH2	KCTD11	C17orf74	C17orf61	TMEM102	TMEM95	SPEM1	TNFSF12-TNFSF13	SLC35G6	SNORA48	SNORD10	C17orf61-PLSCR3	SENP3-EIF4A1
	11p11.2	0.00023279	0.00023392	chr11:36679363-49580689	hsa-mir-3161	hsa-mir-3160-2	hsa-mir-129-2	ACP2	ARHGAP1	CHRM4	CRY2	DDB2	EXT2	F2	FOLH1	CD82	LRP4	MDK	MYBPC3	NDUFS3	PSMC3	PTPRJ	RAPSN	SPI1	DGKZ	CHST1	API5	MADD	PEX16	MAPK8IP1	TP53I11	ATG13	CKAP5	NR1H3	CELF1	NUP160	FNBP4	MTCH2	PACSIN3	HSD17B12	PHF21A	SLC35C1	AMBRA1	KBTBD4	TTC17	PRDM11	SYT13	LRRC4C	ALX4
	16q24.2	1.315e-06	0.00032293	chr16:83829806-90354753	hsa-mir-1910	AFG3L1P	APRT	C16orf3	CA5A	CBFA2T3	CDH15	COX4I1	CYBA	DPEP1	FANCA	FOXF1	FOXL1	FOXC2	GALNS	GAS8	HSBP1	IRF8	MC1R	MVD	CHMP1A	RPL13	SPG7	SLC7A5	CDK10	MBTPS1	TAF1C	USP10	C16orf7	KIAA0513	PIEZO1	ATP2C2	COX4NB	TUBB3	PRDM7	TCF25	ZCCHC14	KIAA0182	COTL1	MLYCD	CPNE7	IL17C	ANKRD11	OSGIN1	GINS2
	11q22.3	0.0010743	0.0010724	chr11:107725298-123252197	hsa-mir-100	hsa-mir-4301	hsa-mir-34c	ACAT1	APOA1	APOA4	APOC3	ARCN1	ATM	FXYD2	CXCR5	CBL	CD3D	CD3E	CD3G	CRYAB	DDX6	DDX10	DLAT	DPAGT1	DRD2	FDX1	SLC37A4	GRIK4	H2AFX	HMBS	HSPA8	HSPB2	HTR3A	IL10RA	IL18	MCAM	MLL	NCAM1	NNMT	NPAT	PAFAH1B2	POU2AF1	PPP2R1B	PTS	PVRL1	RDX	RPS25	SC5DL	SCN2B
	16q22.3	7.3008e-06	0.0011506	chr16:72204963-73126458	ZFHX3
	19q13.2	0.0015285	0.001585	chr19:42731571-42891571	MEGF8	ERF	GSK3A	PAFAH1B3	CIC	PRR19	TMEM145
	2q22.3	5.7997e-19	0.002594	chr2:142885913-152267535	ACVR2A	RND3	KIF5C	ORC4	TNFAIP6	KYNU	NMI	ZEB2	EPC2	MMADHC	MBD5	ARHGAP15	GTDC1	LYPD6	LYPD6B	RBM43	DKFZp686O1327	PABPC1P2	ZEB2-AS1	MIR4773-1	MIR4773-2
	5q22.2	1.8395e-07	0.002594	chr5:98266342-121300319	hsa-mir-1244-2	hsa-mir-548f-3	hsa-mir-548p	APC	CAMK4	CDO1	AP3S1	DMXL1	EFNA5	FER	HSD17B4	KCNN2	MAN2A1	MCC	PAM	PGGT1B	SRP19	ST8SIA4	REEP5	ATG12	NREP	RAB9BP1	PJA2	PPIP5K2	TNFAIP8	TMED7	PRR16	COMMD10	FLJ11235	GIN1	TRIM36	FEM1C	SEMA6A	EPB41L4A	FBXL17	YTHDC2	NUDT12	TSSK1B	TSLP	C5orf30	SLC25A46	FTMT	EPB41L4A-AS1	SLCO6A1	STARD4
	6q22.1	2.7994e-29	0.0053927	chr6:102517100-120336679	hsa-mir-3144	hsa-mir-548b	hsa-mir-587	AIM1	AMD1	PRDM1	COL10A1	FOXO3	FRK	FYN	GPR6	HDAC2	KPNA5	LAMA4	MARCKS	MAN1A1	PLN	PREP	REV3L	ROS1	SMPD2	NR2E1	TSPYL1	DDO	SNX3	CD164	WISP3	WASF1	ATG5	ZBTB24	FIG4	TRAF3IP2	BVES	SEC63	CDK19	TSPYL4	BRD7P3	ASF1A	SESN1	OSTM1	DSE	TUBE1	C6orf203	CDC40	RWDD1
	6q22.31	5.5505e-07	0.011464	chr6:123955968-125232805	NKAIN2
	3p13	0.00036542	0.014328	chr3:71832385-72941288	RYBP	SHQ1	LOC201617
	4q34.1	0.018223	0.017591	chr4:171973965-174092550	GALNTL6
	8p23.2	0.021149	0.021043	chr8:2093182-6262191	CSMD1
	6q12	0.0002223	0.021934	chr6:64422619-66417935	EYS
	12q24.32	0.023164	0.0236	chr12:124772471-132570197	SCARB1	STX2	MMP17	RAN	SFSWAP	UBC	ULK1	PIWIL1	NCOR2	FZD10	RIMBP2	EP400	DHX37	AACS	PUS1	TMEM132C	TMEM132B	LOC116437	TMEM132D	SLC15A4	BRI3BP	FAM101A	GLT1D1	GPR133	LOC387895	LOC400084	FLJ37505	LOC440117	FLJ31485	SNORA49	LOC100128554	LOC100190940	MIR3612	LOC100507206
	1q23.1	0.025582	0.024395	chr1:156902282-157964746	hsa-mir-765	CD5L	ETV3	ARHGEF11	FCRL2	FCRL5	FCRL4	FCRL1	FCRL3	CYCSP52	ETV3L	MIR765
	15q15.1	0.027542	0.027637	chr15:26104243-58000397	hsa-mir-628	hsa-mir-1266	hsa-mir-147b	hsa-mir-1282	hsa-mir-627	hsa-mir-4310	hsa-mir-626	hsa-mir-1233-2	hsa-mir-1233-1	hsa-mir-211	ACTC1	APBA2	B2M	BUB1B	CAPN3	CHRM5	CHRNA7	CKMT1B	CYP19A1	DUT	EPB42	FBN1	FGF7	GABPB1	GABRA5	GABRB3	GABRG3	GALK2	GANC	GATM	GCHFR	PDIA3	HDC	ONECUT1	ITPKA	IVD	LTK	MAP1A	MEIS2	MFAP1	TRPM1	MYO5A	NEDD4	OCA2	PLCB2
	1p21.3	0.039522	0.039522	chr1:70588769-107602611	hsa-mir-553	hsa-mir-137	hsa-mir-760	hsa-mir-186	ABCA4	ACADM	AGL	AMY1A	AMY1B	AMY1C	AMY2A	AMY2B	BRDT	CLCA1	CNN3	COL11A1	CRYZ	CTBS	CTH	DBT	DPYD	DR1	S1PR1	EXTL2	F3	GBP1	GBP2	GBP3	GFI1	GCLM	GNG5	GTF2B	CYR61	MSH4	PRKACB	PKN2	PTGER3	PTGFR	ABCD3	RABGGTB	SNORD21	RPL5	TGFBR3	VCAM1	EVI5
	4p13	0.057859	0.057471	chr4:18017993-52860155	hsa-mir-574	hsa-mir-1255b-1	hsa-mir-4275	hsa-mir-573	hsa-mir-218-1	APBB2	RHOH	CCKAR	CNGA1	DHX15	GABRA2	GABRA4	GABRB1	GABRG1	UBE2K	RBPJ	PCDH7	RFC1	RPL9	SOD3	TEC	TLR1	TXK	UCHL1	UGDH	PHOX2B	SLIT2	TLR6	ATP8A1	SLC30A9	SLC34A2	CORIN	PTTG2	PPARGC1A	LIAS	LIMCH1	DCUN1D4	TBC1D1	SEL1L3	PDS5A	ZCCHC4	ANAPC4	KLHL5	SEPSECS	KLF3
	17q21.31	0.057859	0.057471	chr17:41522214-43193679	DHX8	DUSP3	ETV4	FZD2	GFAP	GRN	ITGA2B	ADAM11	MEOX1	MPP2	MPP3	NMT1	PPY	PYY	SLC4A1	UBTF	EFTUD2	HDAC5	GJC1	C1QL1	RUNDC3A	GPATCH8	FAM215A	SOST	SLC25A39	HIGD1B	ATXN7L3	C17orf53	TMUB2	DCAKD	DBF4B	TMEM101	G6PC3	ASB16	LSM12	CCDC43	CD300LG	KIF18B	NAGS	C17orf105	FAM171A2	C17orf104	C17orf65	CCDC103
	13q31.3	0.0037379	0.066352	chr13:80914776-93883732	hsa-mir-92a-1	hsa-mir-622	GPC5	SLITRK5	SLITRK6	SLITRK1	LINC00410	MIR17	MIR18A	MIR19A	MIR19B1	MIR20A	MIR92A1	MIR17HG	MIR4500HG	MIR622	MIR4500
	18q22.1	0.001193	0.069594	chr18:57363452-78077248	BCL2	CDH7	CYB5A	KDSR	GALR1	MBP	MC4R	NFATC1	SERPINB2	SERPINB5	SERPINB8	SERPINB10	SERPINB13	PMAIP1	SERPINB3	SERPINB4	ZNF236	SERPINB7	TNFRSF11A	CTDP1	SOCS6	VPS4B	ZNF516	TSHZ1	CD226	TXNL4A	ADNP2	PHLPP1	PIGN	RTTN	KCNG2	SALL3	CDH20	CDH19	TIMM21	TMX3	ZCCHC2	ZNF407	CNDP2	KIAA1468	CCDC102B	RBFA	PQLC1	NETO1	PARD6G
	8p12	0.02914	0.078179	chr8:31031189-32605364	NRG1
	3p12.3	0.002187	0.095523	chr3:75363575-85776214	hsa-mir-4273	hsa-mir-1324	GBE1	ROBO1	ROBO2	LOC401074	LOC440970	FLJ20518	FAM86DP	ZNF717	FRG2C	MIR1324	MIR4273
	18q21.31	0.0016836	0.11612	chr18:52626266-66343154	hsa-mir-122	BCL2	CDH7	FECH	KDSR	GRP	LMAN1	MC4R	NARS	SERPINB2	ATP8B1	SERPINB5	SERPINB8	SERPINB10	SERPINB13	PMAIP1	SERPINB3	SERPINB4	TCF4	SERPINB7	TNFRSF11A	TXNL1	ONECUT2	VPS4B	MALT1	PHLPP1	NEDD4L	WDR7	PIGN	CDH20	CDH19	RAX	ST8SIA3	ZCCHC2	ZNF532	KIAA1468	SERPINB12	SERPINB11	SEC11C	DSEL	ALPK2	CCBE1	RNF152	LINC00305	BOD1P
	8p21.3	0.018503	0.14435	chr8:8561553-28626159	hsa-mir-4288	hsa-mir-4287	hsa-mir-548h-4	hsa-mir-320a	hsa-mir-548v	hsa-mir-383	hsa-mir-598	hsa-mir-1322	hsa-mir-4286	hsa-mir-124-1	hsa-mir-597	NAT1	NAT2	ADRA1A	ASAH1	ATP6V1B2	BLK	BMP1	POLR3D	BNIP3L	CHRNA2	CLU	CTSB	DPYSL2	EGR3	EPB49	EPHX2	EXTL3	PTK2B	FDFT1	FGL1	GATA4	GFRA2	GNRH1	LOXL2	LPL	MSR1	MSRA	NEFM	NEFL	NKX3-1	PCM1	PDGFRL	PNOC	PPP2R2A
	4q25	0.15358	0.15053	chr4:109084835-109543418	LOC285456	LOC641518
	8q11.21	0.17981	0.17992	chr8:49983571-52730415	SNTG1	PXDNL	C8orf22
	1p36.22	0.22287	0.21818	chr1:1-26187974	hsa-mir-3115	hsa-mir-4253	hsa-mir-1256	hsa-mir-1290	hsa-mir-1273d	hsa-mir-34a	hsa-mir-4252	hsa-mir-551a	hsa-mir-4251	hsa-mir-429	hsa-mir-1302-2	ALPL	RERE	C1QA	C1QB	C1QC	CA6	CAPZB	CASP9	RUNX3	TNFRSF8	CDA	CDK11B	CDC42	CLCN6	CLCNKA	CLCNKB	CNR2	CORT	DDOST	DFFA	DFFB	DVL1	E2F2	ECE1	MEGF6	EPHA2	ENO1	EPHA8	EPHB2	MTOR	FUCA1	GABRD	GALE	GNB1
	16q12.2	0.25013	0.247	chr16:48638776-64981096	hsa-mir-138-2	hsa-mir-3181	ADCY7	AMFR	BBS2	CBLN1	CDH8	CES1	CETP	CNGB1	CSNK2A2	CYLD	GNAO1	GOT2	KIFC3	MMP2	MMP15	MT1A	MT1B	MT1E	MT1F	MT1G	MT1H	MT1JP	MT1M	MT1L	MT1X	MT2A	MT3	POLR2C	RBL2	SALL1	CCL17	CCL22	CX3CL1	SLC6A2	SLC12A3	GPR56	NUP93	HERPUD1	IRX5	KATNB1	NUDT21	CNOT1	ZNF423
	2q22.1	7.2195e-25	0.30084	chr2:135924468-140991486	hsa-mir-128-1	DARS	HNMT	LCT	MCM6	CXCR4	NXPH2	UBXN4	R3HDM1	THSD7B	ZRANB3	SPOPL	MIR128-1	LOC647012	LOC100507600
	3p11.1	0.1991	0.42528	chr3:1-198022430	hsa-mir-922	hsa-mir-570	hsa-mir-3137	hsa-mir-944	hsa-mir-28	hsa-mir-1248	hsa-mir-1224	hsa-mir-569	hsa-mir-551b	hsa-mir-720	hsa-mir-1263	hsa-mir-16-2	hsa-mir-1280	hsa-mir-548i-1	hsa-mir-544b	hsa-mir-198	hsa-mir-568	hsa-mir-567	hsa-mir-4273	hsa-mir-1324	hsa-mir-1284	hsa-mir-3136	hsa-mir-4272	hsa-mir-135a-1	hsa-mir-566	hsa-mir-4271	hsa-mir-191	hsa-mir-711	hsa-mir-2115	hsa-mir-1226	hsa-mir-564	hsa-mir-138-1	hsa-mir-26a-1	hsa-mir-128-2	hsa-mir-466	hsa-mir-3135	hsa-mir-563	hsa-mir-3134	hsa-mir-4270	hsa-mir-885	AADAC	ACAA1	ACPP	ACTL6A	ACVR2B
[truncated: 1,231 more columns]

## Sheet: SuppTable5-SCNA genes
# Supplementary Table 5. Common and group-specific SCNA genes detected in ERG-positive and ERG-negative groups.
# Red: known driver genes.
# 200 ERG-positive samples; 291 ERG-negative samples; 52 normal samples
# Validation dataset: (CPDR) 7 ERG-positive and 7 ERG-negative samples with WGS data (paired tumor - blood)
		GeneSymbol	CNV.type	Freq.POS	Freq.NEG	FREQ.Pvalue	POS.EXP	NEG.EXP	Normal.EXP	NEG-POS.p	NEG-Normal.p	POS-Normal.p	freq.neg-pos	Freq.POS%	Freq.NEG%	CNV2expSig	CNV2surSig	CNV2expFC	Interaction with drugs (DGIdb)	Clinically actionable (DGIdb)	ERG-POS%(CPDR)	ERG-NEG%(CPDR)
High frequency CNV genes commonly detected in the two groups (both > 20%)	Oncogenes	FOXO1	DEL	42	69	0.480362	525.491	516.209	876.929	0.32652	1.18667e-14	3.30097e-13	0.0271134	0.21	0.237113	1.09909e-26	0.0909068	1.58693			0.142857	0.285714
	Tumor suppressor genes	BNIP3L	DEL	75	91	0.151721	1924.19	1697.19	3036.64	0.000100112	2.77307e-21	1.49958e-13	-0.0622852	0.375	0.312715	1.02286e-33	0.00788532	1.51311			0.285714	0.285714
		CDH13	DEL	59	62	0.0384333	201.171	174.162	191.916	5.16819e-05	0.212209	0.239724	-0.0819416	0.295	0.213058	0.0716018	0.0115592	1.10998			0	0
		CLU	DEL	69	86	0.246563	6319.79	8805.67	45543.9	0.0325534	2.76496e-19	1.45174e-28	-0.0494674	0.345	0.295533	3.42887e-14	0.0252842	1.86944	yes		0.285714	0.285714
		DEFB1	DEL	61	78	0.371759	62.528	81.4279	168.052	0.729789	2.62489e-09	2.25391e-11	-0.0369588	0.305	0.268041	4.92136e-13	3.38209e-05	2.72583			0.142857	0.142857
		FOXO1	DEL	42	69	0.480362	525.491	516.209	876.929	0.32652	1.18667e-14	3.30097e-13	0.0271134	0.21	0.237113	1.09909e-26	0.0909068	1.58693	yes		0.142857	0.285714
		GATA4	DEL	66	84	0.328505	2.83509	11.1318	2.17152	1.87252e-31	5.2423e-15	0.960485	-0.0413402	0.33	0.28866	9.51559e-06	0.00136056	1.91811			0	0.142857
		NKX3-1	DEL	79	93	0.0852477	27054.8	25307.7	18546.8	0.0130891	3.7141e-12	3.61719e-11	-0.0754124	0.395	0.319588	0.679726	0.00306736	0.986307		yes	0.285714	0.142857
		PDGFRL	DEL	68	89	0.425223	105.611	106.816	84.6888	0.203643	0.191959	0.0115597	-0.0341581	0.34	0.305842	0.0105436	0.0102837	1.17628			0.142857	0.285714
		PPP3CC	DEL	77	92	0.114632	286.116	337.726	358.909	6.91948e-08	0.852288	0.00181151	-0.0688488	0.385	0.316151	3.94469e-58	0.00273643	1.49479	yes		0.285714	0.285714
		RB1	DEL	47	75	0.566831	965.954	838.623	1175.06	0.000179469	4.25132e-07	0.00348898	0.022732	0.235	0.257732	1.72025e-27	0.358076	1.44939	yes	yes	0.142857	0.285714
		TNFRSF10B	DEL	78	93	0.107598	625.789	702.982	770.076	0.0432783	0.231606	0.00520151	-0.0704124	0.39	0.319588	1.14788e-34	0.00306736	1.51898	yes		0.285714	0.285714
		TNFRSF10A	DEL	78	93	0.107598	68.456	59.3098	67.929	0.00163766	0.184691	0.574399	-0.0704124	0.39	0.319588	9.04924e-12	0.00306736	1.3858	yes		0.285714	0.285714
		DLEU2	DEL	45	71	0.618184	19.1719	19.8877	19.7527	0.411682	0.784149	0.80291	0.0189863	0.225	0.243986	1.89746e-06	0.245571	1.33442			0.142857	0.285714
		TSC22D1	DEL	49	74	0.815326	11818.8	10686.4	13236.9	0.00275261	0.0297923	0.587557	0.00929553	0.245	0.254296	1.18995e-16	0.425636	1.65149			0.142857	0.285714
		DOK2	DEL	74	92	0.225217	54.846	75.8145	59.0065	1.25243e-05	0.0138202	0.950427	-0.0538488	0.37	0.316151	4.73202e-06	0.00133494	1.39395			0.142857	0.285714
		TRIM13	DEL	45	71	0.618184	917.08	884.357	1089.29	0.201765	0.000119978	0.00605737	0.0189863	0.225	0.243986	2.161e-53	0.245571	1.61789	yes		0.142857	0.285714
		DLEU1	DEL	45	71	0.618184	67.4815	65.7673	99.2867	0.401919	1.27782e-10	2.02449e-08	0.0189863	0.225	0.243986	7.25488e-09	0.245571	1.35841			0.142857	0.285714
		DLC1	DEL	68	87	0.336491	317.626	379.751	499.222	0.00366645	0.0425256	0.000176185	-0.0410309	0.34	0.298969	2.23568e-05	0.00839862	1.30822			0.142857	0.142857
		LZTS1	DEL	70	90	0.34419	115.954	126.099	133.642	0.0530477	0.525154	0.0727744	-0.0407216	0.35	0.309278	0.0147886	0.00198806	1.15526			0.142857	0.285714
		TRIM35	DEL	72	87	0.155611	292.747	339.85	522.664	0.000438216	1.20031e-11	1.92734e-17	-0.0610309	0.36	0.298969	7.97171e-51	0.0118212	1.57447			0.285714	0.285714
		RHOBTB2	DEL	78	93	0.107598	438.414	491.855	1119.22	0.00877775	1.20569e-14	6.84839e-17	-0.0704124	0.39	0.319588	5.40156e-53	0.00306736	1.56189			0.285714	0.285714
		INTS6	DEL	45	69	0.754772	748.862	617.415	794.604	8.95055e-09	2.94757e-05	0.590091	0.0121134	0.225	0.237113	2.9661e-39	0.320338	1.55166			0.142857	0.285714
		ZDHHC2	DEL	65	86	0.486924	787.915	709.56	1093.24	0.0203544	4.6642e-09	2.41923e-05	-0.0294674	0.325	0.295533	5.00527e-28	0.00344554	1.51498			0.142857	0.285714
		PINX1	DEL	64	81	0.320219	93.4449	98.9352	86.2288	0.314816	0.0158098	0.102255	-0.0416495	0.32	0.278351	5.97849e-26	0.00310647	1.44719			0.142857	0.142857
		PIWIL2	DEL	74	92	0.215228	7.38288	8.91834	16.7391	0.99583	0.000145416	8.78133e-05	-0.0538488	0.37	0.316151	0.475298	0.00133494	1.01691			0.285714	0.285714
		MTUS1	DEL	69	87	0.281756	2156.73	1693.24	2601.82	4.53059e-10	2.10124e-13	0.00219183	-0.0460309	0.345	0.298969	1.81499e-36	0.00714521	1.52491			0.142857	0.285714
		CCAR2	DEL	79	93	0.0852477	NA	NA	NA	NA	NA	NA	-0.0754124	0.395	0.319588	NA	0.00153773	NA			-	-
		MCPH1	DEL	60	77	0.390241	406.704	379.512	471.504	0.0165131	4.06891e-06	0.00927458	-0.0353952	0.3	0.264605	2.26928e-60	3.25037e-05	1.53226			0.142857	0.142857
		SOX7	DEL	64	82	0.362727	156.173	150.943	381.263	0.152769	3.59922e-19	3.54709e-16	-0.0382131	0.32	0.281787	6.0679e-18	0.00344282	1.85112			0.142857	0.142857
		ARL11	DEL	46	73	0.596131	12.8232	15.9687	18.6413	0.000326703	0.253911	0.00118723	0.0208591	0.23	0.250859	0.0111363	0.294015	1.18582			0.142857	0.285714
		CLDN23	DEL	62	80	0.399499	69.2536	72.5023	69.0867	0.472983	0.638733	0.231739	-0.0350859	0.31	0.274914	2.25446e-17	0.000502543	1.46119			0.142857	0.142857
		KCNRG	DEL	45	71	0.618184	14.4014	13.6101	12.8296	0.262774	0.5313	0.917185	0.0189863	0.225	0.243986	0.0824675	0.245571	1.21466			0.142857	0.285714
Rucurrent CNV genes with significantly different alteration frequency in ERG positive and ERG negative groups	Tumor suppressor genes, P<0.001, ERG-NEG group has more CNVs than ERG-POS group.	HACE1	DEL	16	76	4.30834e-07	255.367	201.407	268.518	7.42498e-08	0.000168602	0.638685	0.181	0.08	0.261168	8.9623e-36	0.75841	1.72042			0	0.285714
		FOXO3	DEL	15	73	5.9762e-07	2680.45	2094.86	2487.87	1.04322e-08	0.0931739	0.0354379	0.176	0.075	0.250859	1.84275e-43	0.938356	1.7368			0	0.428571
		UFL1	DEL	18	79	6.96288e-07	NA	NA	NA	NA	NA	NA	0.181	0.09	0.271478	NA	0.634996	NA			0	0.285714
		CCNC	DEL	19	78	2.22639e-06	1502.19	1257.86	1309.13	1.32222e-06	0.607607	0.000745915	0.173	0.095	0.268041	4.91733e-49	0.354791	1.69466			0	0.285714
		MARCKS	DEL	14	67	2.59578e-06	3820.12	3730.07	3233.76	0.0810126	0.147589	6.49075e-05	0.16	0.07	0.230241	2.82582e-17	0.896693	1.47674			0	0.285714
		WISP3	DEL	15	69	2.77395e-06	2.53869	3.03508	10.4459	0.866359	4.10468e-09	5.25565e-10	0.162	0.075	0.237113	7.37993e-08	0.83205	2.17326		yes	0	0.285714
		RTN4IP1	DEL	18	75	3.154e-06	130.741	124.896	139.285	0.0193952	0.0655041	0.49843	0.168	0.09	0.257732	6.00719e-28	0.918901	1.46825			0	0.285714
		PRDM1	DEL	18	74	4.56095e-06	173.648	208.731	240.716	0.154162	0.210409	0.0185349	0.164	0.09	0.254296	0.000416753	0.844144	1.34148		yes	0	0.285714
		CHD1	DEL	11	58	6.15738e-06	672.795	527.696	638.944	3.29702e-10	0.00533634	0.243222	0.144	0.055	0.199313	4.88337e-28	0.481719	2.13361	yes		0.142857	0.285714
		ZNF292	DEL	25	86	9.05009e-06	944.245	671.86	1076.92	5.54146e-11	4.52092e-08	0.0794848	0.171	0.125	0.295533	2.41891e-34	0.670888	1.88598			0.142857	0.142857
		PDSS2	DEL	19	74	9.59448e-06	1039.26	711.908	640.898	1.20331e-12	0.524322	5.35425e-08	0.159	0.095	0.254296	1.06076e-14	0.712239	1.6538			0	0.285714
		FRK	DEL	16	65	2.60489e-05	150.096	65.8684	96.1041	6.39342e-29	7.67106e-05	0.00135718	0.143	0.08	0.223368	8.55829e-24	0.830879	2.66568	yes		0	0.285714
		LRP1B	DEL	9	47	6.59162e-05	13.0335	15.9651	56.0103	0.728874	1.90525e-16	1.41151e-17	0.117	0.045	0.161512	0.000333323	0.206702	1.92913	yes	yes	0.142857	0
	Oncogenes, P<0.001, ERG-NEG group has more CNVs than ERG-POS group.	FOXO3	DEL	15	73	5.9762e-07	2680.45	2094.86	2487.87	1.04322e-08	0.0931739	0.0354379	0.175859	0.075	0.250859	1.84275e-43	0.938356	1.7368			0	0.428571
		MYC	AMP	23	72	0.000227844	2654.3	2433.19	1563.86	0.0959455	2.85982e-07	1.22883e-09	0.132423	0.115	0.247423	0.00218119	4.74348e-05	1.29763	yes	yes	-	-
	Tumor Suppressor genes, P<0.001, ERG-POS group has more CNVs than ERG-NEG group.	ETS2	DEL	79	7	2.27648e-26	1850.51	2076.54	3839.15	0.383589	3.76077e-09	6.55601e-11	-0.370945	0.395	0.024055	2.22176e-09	0.905456	1.61086	yes		0	0
		PTEN	DEL	72	35	2.58109e-10	1296.21	1613.35	2150.66	9.89898e-07	0.00018878	3.94494e-08	-0.239725	0.36	0.120275	7.26692e-48	0.028696	2.33893	yes	yes	0.285714	0.142857
		ALOX15B	DEL	52	27	7.24342e-07	1845.35	8432.52	4894.19	5.1611e-19	0.0392945	0.000332225	-0.167216	0.26	0.0927835	3.04232e-25	0.0253804	6.07877			-	-
		TP53	DEL	56	33	2.49795e-06	1466.3	1333.53	1178.92	0.366794	0.0403361	0.0561742	-0.166598	0.28	0.113402	7.97108e-16	0.00398725	1.55093	yes	yes	0	0
		SOX15	DEL	53	34	2.11065e-05	56.6238	68.8772	171.363	0.244619	4.29487e-22	6.08494e-28	-0.148162	0.265	0.116838	1.28935e-14	0.00582654	1.89391			-	-
		TNFSF12	DEL	53	34	2.39348e-05	620.229	747.097	1011.39	0.000188893	3.35404e-06	4.10158e-14	-0.148162	0.265	0.116838	7.98978e-15	0.0188104	1.46802			-	-
		TNK1	DEL	53	35	3.98745e-05	359.829	490.599	455.317	1.12361e-15	0.037486	0.00977052	-0.144725	0.265	0.120275	3.48949e-58	0.0204504	2.02577			-	-
		ZBTB4	DEL	53	35	3.98745e-05	2752.2	2932.33	4240.97	0.118261	1.39951e-13	1.79034e-14	-0.144725	0.265	0.120275	7.51005e-49	0.0204504	1.5847	yes		-	-
		GABARAP	DEL	50	33	7.24628e-05	7727.7	9334.19	8066.26	8.37936e-07	0.0123456	0.593261	-0.136598	0.25	0.113402	2.81457e-26	0.0282573	1.62974			-	-
		BCL6B	DEL	45	28	8.11583e-05	110.885	144.4	128.6	9.17879e-05	0.360914	0.145973	-0.12878	0.225	0.0962199	0.0476267	0.16365	1.16789			-	-
		FOXP1	DEL	31	15	0.000110929	2745.43	2470.63	2141.6	5.88361e-06	1.75959e-05	3.32659e-09	-0.103454	0.155	0.0515464	0.000261653	0.0484598	1.14803		yes	0.285714	0
		SHQ1	DEL	31	16	0.000214626	317.56	345.184	341.179	0.0535339	0.72655	0.364109	-0.100017	0.155	0.0549828	3.1813e-24	0.686195	1.51498		yes	0.285714	0
		XAF1	DEL	41	27	0.000404709	255.474	412.696	377.966	0.000106022	0.263935	1.18142e-05	-0.112216	0.205	0.0927835	0.140776	0.0800861	1.15935			-	-
	Oncogenes, P<0.001, ERG-POS group has more CNVs than ERG-NEG group.	ETS2	DEL	79	7	2.27648e-26	1850.51	2076.54	3839.15	0.383589	3.76077e-09	6.55601e-11	-0.370945	0.395	0.024055	2.22176e-09	0.905456	1.61086	yes		0	0
		ERG	DEL	82	9	2.37497e-26	6340.34	300.877	492.401	1.18056e-185	0.117835	1.09692e-53	-0.379072	0.41	0.0309278	1	0.711567	0.264413	yes	yes	0	0
	CPDR reproted gene, P<0.05, ERG-NEG group has more CNVs than ERG-POS group.	LSAMP	AMP	3	16	0.0240093	268.379	305.254	713.725	0.055218	1.15027e-07	4.31484e-10	0.0399828	0.015	0.0549828	0.953486	0.0868199	0.714061			0	0.142857
# ETS2, FOXO1, and FOXO3 are reported to function as both oncogene and tumor suppressor gene. (colored grey)
